# Supplementary material for: Conducting a Virtual Clinical Trial in HER2-Negative Breast Cancer Using a Quantitative Systems Pharmacology Model With an Epigenetic Modulator and Immune Checkpoint Inhibitors
Source: Front Bioeng Biotechnol. 2020 Feb 25;8:141. doi: 10.3389/fbioe.2020.00141 (PMC7051945; doi:10.3389/fbioe.2020.00141)
Supplement: FIGURE S1 — Antiproliferative effect of entinostat (ENT) on Breast Cancer Cell. 1-Hill function of inhibitory effect of ENT vs. its concentration (A), and number of cancer cells vs. time (B). Experimental data is from Lee et al. (2001) (PMID: 11221885). WT, wild type. Exp, experiment. Sim, simulation. [file Data_Sheet_1.zip]

Archive with 7 entries (6 files):
- Wang et al - Supplementary.xlsx
- __MACOSX/
- __MACOSX/._Wang et al - Supplementary.xlsx
- Immune_Oncology_Model.xml
- __MACOSX/._Immune_Oncology_Model.xml
- Wang et al - Supplementary.docx
- __MACOSX/._Wang et al - Supplementary.docx
