# Supplementary material for: Conducting a Virtual Clinical Trial in HER2-Negative Breast Cancer Using a Quantitative Systems Pharmacology Model With an Epigenetic Modulator and Immune Checkpoint Inhibitors
Source: Front Bioeng Biotechnol. 2020 Feb 25;8:141. doi: 10.3389/fbioe.2020.00141 (PMC7051945; doi:10.3389/fbioe.2020.00141)
Supplement: FIGURE S1 — Antiproliferative effect of entinostat (ENT) on Breast Cancer Cell. 1-Hill function of inhibitory effect of ENT vs. its concentration (A), and number of cancer cells vs. time (B). Experimental data is from Lee et al. (2001) (PMID: 11221885). WT, wild type. Exp, experiment. Sim, simulation. [file Data_Sheet_1.zip › Immune_Oncology_Model.xml]

<?xml version="1.0" encoding="UTF-8"?>
<sbml xmlns="http://www.sbml.org/sbml/level2/version4" level="2" version="4">
  <annotation>
    <SimBiology xmlns="http://www.mathworks.com">
      <Version Major="5" Minor="8" Point="2"/>
    </SimBiology>
  </annotation>
  <model id="mw033a9aa2_7ddc_4742_8342_b2d3564d452f" name="Immune Oncology Model">
    <listOfUnitDefinitions>
      <unitDefinition id="MWBUILTINPREFIX_milli_MWBUILTINUNIT_liter" name="milliliter">
        <listOfUnits>
          <unit kind="metre" exponent="3"/>
          <unit kind="dimensionless" multiplier="1e-06"/>
        </listOfUnits>
      </unitDefinition>
      <unitDefinition id="MWDERIVEDUNIT_millimeter___3" name="millimeter^3">
        <listOfUnits>
          <unit kind="metre" exponent="3"/>
          <unit kind="dimensionless" multiplier="1e-09"/>
        </listOfUnits>
      </unitDefinition>
      <unitDefinition id="MWDERIVEDUNIT_micrometer___2" name="micrometer^2">
        <listOfUnits>
          <unit kind="metre" exponent="2"/>
          <unit kind="dimensionless" multiplier="1e-12"/>
        </listOfUnits>
      </unitDefinition>
      <unitDefinition id="MWUSERUNIT_cell" name="cell">
        <listOfUnits>
          <unit kind="mole" exponent="1" multiplier="1.66053872801495e-24"/>
        </listOfUnits>
      </unitDefinition>
      <unitDefinition id="MWBUILTINUNIT_liter" name="liter">
        <listOfUnits>
          <unit kind="metre" exponent="3"/>
          <unit kind="dimensionless" multiplier="0.001"/>
        </listOfUnits>
      </unitDefinition>
      <unitDefinition id="MWBUILTINUNIT_molecule" name="molecule">
        <listOfUnits>
          <unit kind="mole" exponent="1" multiplier="1.66053872801495e-24"/>
        </listOfUnits>
      </unitDefinition>
      <unitDefinition id="MWDERIVEDUNIT_1__day" name="1/day">
        <listOfUnits>
          <unit kind="second" exponent="-1"/>
          <unit kind="dimensionless" multiplier="1.15740740740741e-05"/>
        </listOfUnits>
      </unitDefinition>
      <unitDefinition id="MWBUILTINUNIT_day" name="day">
        <listOfUnits>
          <unit kind="second" exponent="1" multiplier="86400"/>
        </listOfUnits>
      </unitDefinition>
      <unitDefinition id="MWDERIVEDUNIT_micrometer___3__cell" name="micrometer^3/cell">
        <listOfUnits>
          <unit kind="metre" exponent="3"/>
          <unit kind="mole" exponent="-1"/>
          <unit kind="dimensionless" multiplier="602214.199"/>
        </listOfUnits>
      </unitDefinition>
      <unitDefinition id="MWDERIVEDUNIT_cell__day" name="cell/day">
        <listOfUnits>
          <unit kind="mole" exponent="1"/>
          <unit kind="second" exponent="-1"/>
          <unit kind="dimensionless" multiplier="1.92191982409137e-29"/>
        </listOfUnits>
      </unitDefinition>
      <unitDefinition id="MWBUILTINPREFIX_centi_MWBUILTINUNIT_meter" name="centimeter">
        <listOfUnits>
          <unit kind="metre" exponent="1" multiplier="0.01"/>
        </listOfUnits>
      </unitDefinition>
      <unitDefinition id="MWDERIVEDUNIT_1__minute" name="1/minute">
        <listOfUnits>
          <unit kind="second" exponent="-1"/>
          <unit kind="dimensionless" multiplier="0.0166666666666667"/>
        </listOfUnits>
      </unitDefinition>
      <unitDefinition id="MWDERIVEDUNIT_1__centimeter___3_minute" name="1/(centimeter^3*minute)">
        <listOfUnits>
          <unit kind="metre" exponent="-3"/>
          <unit kind="second" exponent="-1"/>
          <unit kind="dimensionless" multiplier="16666.6666666667"/>
        </listOfUnits>
      </unitDefinition>
      <unitDefinition id="MWDERIVEDUNIT_nanomole__cell__hour" name="nanomole/cell/hour">
        <listOfUnits>
          <unit kind="second" exponent="-1"/>
          <unit kind="dimensionless" multiplier="167281721944.444"/>
        </listOfUnits>
      </unitDefinition>
      <unitDefinition id="MWBUILTINPREFIX_nano_MWBUILTINUNIT_molarity" name="nanomolarity">
        <listOfUnits>
          <unit kind="metre" exponent="-3"/>
          <unit kind="mole" exponent="1"/>
          <unit kind="dimensionless" multiplier="1e-06"/>
        </listOfUnits>
      </unitDefinition>
      <unitDefinition id="MWDERIVEDUNIT_cell__milliliter" name="cell/milliliter">
        <listOfUnits>
          <unit kind="metre" exponent="-3"/>
          <unit kind="mole" exponent="1"/>
          <unit kind="dimensionless" multiplier="1.66053872801495e-18"/>
        </listOfUnits>
      </unitDefinition>
      <unitDefinition id="MWBUILTINUNIT_molarity" name="molarity">
        <listOfUnits>
          <unit kind="metre" exponent="-3"/>
          <unit kind="mole" exponent="1"/>
          <unit kind="dimensionless" multiplier="1000"/>
        </listOfUnits>
      </unitDefinition>
      <unitDefinition id="MWDERIVEDUNIT_mole__cell" name="mole/cell">
        <listOfUnits>
          <unit kind="dimensionless" exponent="1" multiplier="6.02214199e+23"/>
        </listOfUnits>
      </unitDefinition>
      <unitDefinition id="MWDERIVEDUNIT_1__day__cell" name="1/day/cell">
        <listOfUnits>
          <unit kind="mole" exponent="-1"/>
          <unit kind="second" exponent="-1"/>
          <unit kind="dimensionless" multiplier="6.97007174768519e+18"/>
        </listOfUnits>
      </unitDefinition>
      <unitDefinition id="MWDERIVEDUNIT_1__day__molarity" name="1/day/molarity">
        <listOfUnits>
          <unit kind="metre" exponent="3"/>
          <unit kind="mole" exponent="-1"/>
          <unit kind="second" exponent="-1"/>
          <unit kind="dimensionless" multiplier="1.15740740740741e-08"/>
        </listOfUnits>
      </unitDefinition>
      <unitDefinition id="MWDERIVEDUNIT_molecule__micrometer___2" name="molecule/micrometer^2">
        <listOfUnits>
          <unit kind="metre" exponent="-2"/>
          <unit kind="mole" exponent="1"/>
          <unit kind="dimensionless" multiplier="1.66053872801495e-12"/>
        </listOfUnits>
      </unitDefinition>
      <unitDefinition id="MWDERIVEDUNIT_molarity__cell" name="molarity/cell">
        <listOfUnits>
          <unit kind="metre" exponent="-3"/>
          <unit kind="dimensionless" multiplier="6.02214199e+26"/>
        </listOfUnits>
      </unitDefinition>
      <unitDefinition id="MWDERIVEDUNIT_1__second_molecule__micrometer___2" name="1/(second*molecule/micrometer^2)">
        <listOfUnits>
          <unit kind="metre" exponent="2"/>
          <unit kind="mole" exponent="-1"/>
          <unit kind="second" exponent="-1"/>
          <unit kind="dimensionless" multiplier="602214199000"/>
        </listOfUnits>
      </unitDefinition>
      <unitDefinition id="MWDERIVEDUNIT_1__second" name="1/second">
        <listOfUnits>
          <unit kind="second" exponent="-1"/>
          <unit kind="dimensionless" multiplier="1"/>
        </listOfUnits>
      </unitDefinition>
      <unitDefinition id="MWDERIVEDUNIT_1__micromolarity_nanometer_second" name="1/(micromolarity*nanometer*second)">
        <listOfUnits>
          <unit kind="metre" exponent="2"/>
          <unit kind="mole" exponent="-1"/>
          <unit kind="second" exponent="-1"/>
          <unit kind="dimensionless" multiplier="1000000000000"/>
        </listOfUnits>
      </unitDefinition>
      <unitDefinition id="MWDERIVEDUNIT_liter__second" name="liter/second">
        <listOfUnits>
          <unit kind="metre" exponent="3"/>
          <unit kind="second" exponent="-1"/>
          <unit kind="dimensionless" multiplier="0.001"/>
        </listOfUnits>
      </unitDefinition>
      <unitDefinition id="MWDERIVEDUNIT_milliliter__second" name="milliliter/second">
        <listOfUnits>
          <unit kind="metre" exponent="3"/>
          <unit kind="second" exponent="-1"/>
          <unit kind="dimensionless" multiplier="1e-06"/>
        </listOfUnits>
      </unitDefinition>
      <unitDefinition id="MWDERIVEDUNIT_liter__day" name="liter/day">
        <listOfUnits>
          <unit kind="metre" exponent="3"/>
          <unit kind="second" exponent="-1"/>
          <unit kind="dimensionless" multiplier="1.15740740740741e-08"/>
        </listOfUnits>
      </unitDefinition>
      <unitDefinition id="MWDERIVEDUNIT_1__molarity_second" name="1/(molarity*second)">
        <listOfUnits>
          <unit kind="metre" exponent="3"/>
          <unit kind="mole" exponent="-1"/>
          <unit kind="second" exponent="-1"/>
          <unit kind="dimensionless" multiplier="0.001"/>
        </listOfUnits>
      </unitDefinition>
      <unitDefinition id="MWDERIVEDUNIT_1__nanometer" name="1/nanometer">
        <listOfUnits>
          <unit kind="metre" exponent="-1"/>
          <unit kind="dimensionless" multiplier="1000000000"/>
        </listOfUnits>
      </unitDefinition>
      <unitDefinition id="MWDERIVEDUNIT_1__hour" name="1/hour">
        <listOfUnits>
          <unit kind="second" exponent="-1"/>
          <unit kind="dimensionless" multiplier="0.000277777777777778"/>
        </listOfUnits>
      </unitDefinition>
      <unitDefinition id="MWDERIVEDUNIT_nanomole__cell__day" name="nanomole/cell/day">
        <listOfUnits>
          <unit kind="second" exponent="-1"/>
          <unit kind="dimensionless" multiplier="6970071747.68519"/>
        </listOfUnits>
      </unitDefinition>
      <unitDefinition id="MWDERIVEDUNIT_molarity_microliter__cell__day" name="(molarity*microliter)/cell/day">
        <listOfUnits>
          <unit kind="second" exponent="-1"/>
          <unit kind="dimensionless" multiplier="6970071747685.19"/>
        </listOfUnits>
      </unitDefinition>
      <unitDefinition id="MWUSERUNIT_mU" name="mU">
        <listOfUnits>
          <unit kind="metre" exponent="-3"/>
          <unit kind="mole" exponent="1"/>
          <unit kind="dimensionless" multiplier="1000"/>
        </listOfUnits>
      </unitDefinition>
      <unitDefinition id="MWDERIVEDUNIT_mole__liter_hour" name="mole/(liter*hour)">
        <listOfUnits>
          <unit kind="metre" exponent="-3"/>
          <unit kind="mole" exponent="1"/>
          <unit kind="second" exponent="-1"/>
          <unit kind="dimensionless" multiplier="0.277777777777778"/>
        </listOfUnits>
      </unitDefinition>
      <unitDefinition id="MWDERIVEDUNIT_mole__liter" name="mole/liter">
        <listOfUnits>
          <unit kind="metre" exponent="-3"/>
          <unit kind="mole" exponent="1"/>
          <unit kind="dimensionless" multiplier="1000"/>
        </listOfUnits>
      </unitDefinition>
      <unitDefinition id="MWBUILTINUNIT_hour" name="hour">
        <listOfUnits>
          <unit kind="second" exponent="1" multiplier="3600"/>
        </listOfUnits>
      </unitDefinition>
    </listOfUnitDefinitions>
    <listOfCompartments>
      <compartment id="mw324aaeb5_4cad_4b2e_ae0c_8951b343415d" name="V_C" spatialDimensions="3" size="6" units="litre" constant="true">
        <notes>
          <body xmlns="http://www.w3.org/1999/xhtml">Central compartment (C) (assumed based on patient weight)</body>
        </notes>
      </compartment>
      <compartment id="mw1c783bd7_0eca_4d87_8829_58863541c89c" name="V_P" spatialDimensions="3" size="61.321" units="litre" constant="true">
        <notes>
          <body xmlns="http://www.w3.org/1999/xhtml">Peripheral compartment (P) (assumed based on patient weight)</body>
        </notes>
      </compartment>
      <compartment id="mw97bd60ee_8383_4db2_9408_852aad33afcd" name="V_T" spatialDimensions="3" size="1e-06" units="MWBUILTINPREFIX_milli_MWBUILTINUNIT_liter" constant="false">
        <notes>
          <body xmlns="http://www.w3.org/1999/xhtml">Tumor compartment (T) (estimated)</body>
        </notes>
      </compartment>
      <compartment id="mwf7ed76cd_3f43_4158_88cb_5e0047c1285b" name="V_LN" spatialDimensions="3" size="1112.64739814639" units="MWDERIVEDUNIT_millimeter___3" constant="true">
        <notes>
          <body xmlns="http://www.w3.org/1999/xhtml">Lymph node (LN) compartment volume calculated based on number of LNs (estimated) and average LN diameter (Schmidt 2007, PMID: 17724531)</body>
        </notes>
      </compartment>
      <compartment id="mwfae11d7c_6828_4a44_b69a_64a0e3656d85" name="V_e" spatialDimensions="3" size="4e-16" units="litre" constant="true">
        <notes>
          <body xmlns="http://www.w3.org/1999/xhtml">APC endosomal comparment calculated based on the volume of a single endosome (Agrawal and Linderman 1996, PMID: 8944895) and the number of endosomes per cell (Agrawal and Linderman 1996, PMID: 8944895)</body>
        </notes>
      </compartment>
      <compartment id="mw8e40eb56_eaaa_4cf2_9b7b_ccf6f0f37bae" name="A_e" spatialDimensions="2" size="15" units="MWDERIVEDUNIT_micrometer___2" constant="true">
        <notes>
          <body xmlns="http://www.w3.org/1999/xhtml">APC endosomal surface comparment calculated based on the surface area of a single endosome (Agrawal and Linderman 1996, PMID: 8944895) and the number of endosomes per cell (Agrawal and Linderman 1996, PMID: 8944895)</body>
        </notes>
      </compartment>
      <compartment id="mwb87553d5_6aac_4f53_b8c4_a288e46766fa" name="A_s" spatialDimensions="2" size="900" units="MWDERIVEDUNIT_micrometer___2" constant="true">
        <notes>
          <body xmlns="http://www.w3.org/1999/xhtml">APC surface comparment (Agrawal and Linderman 1996, PMID: 8944895)</body>
        </notes>
      </compartment>
      <compartment id="mw15045a9f_a547_4e70_8547_035eaec325d3" name="syn_T_C1" spatialDimensions="2" size="37.8" units="MWDERIVEDUNIT_micrometer___2" constant="true">
        <notes>
          <body xmlns="http://www.w3.org/1999/xhtml">synapse comparment between T and C1 (Jansson 2005, PMID: 16034096)</body>
        </notes>
      </compartment>
      <compartment id="mw8a3f7b63_2487_4017_931c_3f17eb64c5f6" name="syn_T_APC" spatialDimensions="2" size="37.8" units="MWDERIVEDUNIT_micrometer___2" constant="true">
        <notes>
          <body xmlns="http://www.w3.org/1999/xhtml">synapse comparment between T and APC (Jansson 2005, PMID: 16034096)</body>
        </notes>
      </compartment>
    </listOfCompartments>
    <listOfSpecies>
      <species id="mw69f7efe7_ac08_48bd_a951_50b4fbfab6eb" name="T0" compartment="mw324aaeb5_4cad_4b2e_ae0c_8951b343415d" initialAmount="0" substanceUnits="MWUSERUNIT_cell" hasOnlySubstanceUnits="true" boundaryCondition="false" constant="false">
        <notes>
          <body xmlns="http://www.w3.org/1999/xhtml">Number of T0 cells in the central compartment</body>
        </notes>
      </species>
      <species id="mw8b7e1ba3_459e_43bf_acd4_ca0b2b71a72c" name="T1" compartment="mw324aaeb5_4cad_4b2e_ae0c_8951b343415d" initialAmount="0" substanceUnits="MWUSERUNIT_cell" hasOnlySubstanceUnits="true" boundaryCondition="false" constant="false">
        <notes>
          <body xmlns="http://www.w3.org/1999/xhtml">Number of T1 cells in the central compartment</body>
        </notes>
      </species>
      <species id="mw092b1fb2_83fd_4769_ac98_cf59f0bb2784" name="nivo" compartment="mw324aaeb5_4cad_4b2e_ae0c_8951b343415d" initialConcentration="0" substanceUnits="mole" hasOnlySubstanceUnits="false" boundaryCondition="false" constant="false">
        <notes>
          <body xmlns="http://www.w3.org/1999/xhtml">Concentration of nivo in central compartment</body>
        </notes>
        <annotation>
          <SimBiology xmlns="http://www.mathworks.com">
            <Unit Numerator="mole" Denominator="liter"/>
          </SimBiology>
        </annotation>
      </species>
      <species id="mwf124d3c7_c221_45c2_9a79_cead823b24ee" name="durv" compartment="mw324aaeb5_4cad_4b2e_ae0c_8951b343415d" initialConcentration="0" substanceUnits="mole" hasOnlySubstanceUnits="false" boundaryCondition="false" constant="false">
        <notes>
          <body xmlns="http://www.w3.org/1999/xhtml">Concentration of durv in central compartment</body>
        </notes>
        <annotation>
          <SimBiology xmlns="http://www.mathworks.com">
            <Unit Numerator="mole" Denominator="liter"/>
          </SimBiology>
        </annotation>
      </species>
      <species id="mw444e73d2_30fb_4f3f_836e_05322210264a" name="ipi" compartment="mw324aaeb5_4cad_4b2e_ae0c_8951b343415d" initialConcentration="0" substanceUnits="mole" hasOnlySubstanceUnits="false" boundaryCondition="false" constant="false">
        <notes>
          <body xmlns="http://www.w3.org/1999/xhtml">Concentration of ipi in central compartment</body>
        </notes>
        <annotation>
          <SimBiology xmlns="http://www.mathworks.com">
            <Unit Numerator="mole" Denominator="liter"/>
          </SimBiology>
        </annotation>
      </species>
      <species id="mw0a530416_36c0_4c4c_99db_b0e03f18805b" name="ENT" compartment="mw324aaeb5_4cad_4b2e_ae0c_8951b343415d" initialConcentration="0" substanceUnits="mole" hasOnlySubstanceUnits="false" boundaryCondition="false" constant="false">
        <notes>
          <body xmlns="http://www.w3.org/1999/xhtml">Concentration of ENT in central compartment</body>
        </notes>
        <annotation>
          <SimBiology xmlns="http://www.mathworks.com">
            <Unit Numerator="mole" Denominator="liter"/>
          </SimBiology>
        </annotation>
      </species>
      <species id="mw115206c3_1b63_42f2_a4c3_0f04995e2a65" name="ENT_Buccal" compartment="mw324aaeb5_4cad_4b2e_ae0c_8951b343415d" initialConcentration="0" substanceUnits="mole" hasOnlySubstanceUnits="false" boundaryCondition="false" constant="false">
        <notes>
          <body xmlns="http://www.w3.org/1999/xhtml">Concentration of ENT in central compartment</body>
        </notes>
        <annotation>
          <SimBiology xmlns="http://www.mathworks.com">
            <Unit Numerator="mole" Denominator="liter"/>
          </SimBiology>
        </annotation>
      </species>
      <species id="mw4c0976aa_d375_4932_9573_ed585072c3dc" name="ENT_GI" compartment="mw324aaeb5_4cad_4b2e_ae0c_8951b343415d" initialConcentration="0" substanceUnits="mole" hasOnlySubstanceUnits="false" boundaryCondition="false" constant="false">
        <notes>
          <body xmlns="http://www.w3.org/1999/xhtml">Concentration of ENT in central compartment</body>
        </notes>
        <annotation>
          <SimBiology xmlns="http://www.mathworks.com">
            <Unit Numerator="mole" Denominator="liter"/>
          </SimBiology>
        </annotation>
      </species>
      <species id="mwd6e1b481_4751_4d04_ac02_5fb6a8c321ec" name="Dose2" compartment="mw324aaeb5_4cad_4b2e_ae0c_8951b343415d" initialConcentration="0" substanceUnits="mole" hasOnlySubstanceUnits="false" boundaryCondition="false" constant="false">
        <annotation>
          <SimBiology xmlns="http://www.mathworks.com">
            <Unit Numerator="mole" Denominator="liter"/>
          </SimBiology>
        </annotation>
      </species>
      <species id="mwb8d31ba6_f2b3_422b_826d_ed90bd4790f2" name="T0" compartment="mw1c783bd7_0eca_4d87_8829_58863541c89c" initialAmount="0" substanceUnits="MWUSERUNIT_cell" hasOnlySubstanceUnits="true" boundaryCondition="false" constant="false">
        <notes>
          <body xmlns="http://www.w3.org/1999/xhtml">Number of T0 cells in the peripheral compartment</body>
        </notes>
      </species>
      <species id="mwb4354006_cde2_457e_8b5a_8019a03cfa19" name="T1" compartment="mw1c783bd7_0eca_4d87_8829_58863541c89c" initialAmount="0" substanceUnits="MWUSERUNIT_cell" hasOnlySubstanceUnits="true" boundaryCondition="false" constant="false">
        <notes>
          <body xmlns="http://www.w3.org/1999/xhtml">Number of T1 cells in the peripheral compartment</body>
        </notes>
      </species>
      <species id="mw5fe8db7e_a2bc_4869_afa7_7f5ca0145daf" name="nivo" compartment="mw1c783bd7_0eca_4d87_8829_58863541c89c" initialConcentration="0" substanceUnits="mole" hasOnlySubstanceUnits="false" boundaryCondition="false" constant="false">
        <notes>
          <body xmlns="http://www.w3.org/1999/xhtml">Concentration of nivo in peripheral compartment</body>
        </notes>
        <annotation>
          <SimBiology xmlns="http://www.mathworks.com">
            <Unit Numerator="mole" Denominator="liter"/>
          </SimBiology>
        </annotation>
      </species>
      <species id="mw509329f2_a9f6_4506_baaf_1511256fcb86" name="durv" compartment="mw1c783bd7_0eca_4d87_8829_58863541c89c" initialConcentration="0" substanceUnits="mole" hasOnlySubstanceUnits="false" boundaryCondition="false" constant="false">
        <notes>
          <body xmlns="http://www.w3.org/1999/xhtml">Concentration of durv in peripheral compartment</body>
        </notes>
        <annotation>
          <SimBiology xmlns="http://www.mathworks.com">
            <Unit Numerator="mole" Denominator="liter"/>
          </SimBiology>
        </annotation>
      </species>
      <species id="mw664b5eef_723d_49ec_b1d9_acc99bd3d148" name="ipi" compartment="mw1c783bd7_0eca_4d87_8829_58863541c89c" initialConcentration="0" substanceUnits="mole" hasOnlySubstanceUnits="false" boundaryCondition="false" constant="false">
        <notes>
          <body xmlns="http://www.w3.org/1999/xhtml">Concentration of ipi in peripheral compartment</body>
        </notes>
        <annotation>
          <SimBiology xmlns="http://www.mathworks.com">
            <Unit Numerator="mole" Denominator="liter"/>
          </SimBiology>
        </annotation>
      </species>
      <species id="mwd3fce12a_1681_487d_bd43_3f36da38db3a" name="Treg_CTLA4" compartment="mw1c783bd7_0eca_4d87_8829_58863541c89c" initialAmount="0" substanceUnits="MWBUILTINUNIT_molecule" hasOnlySubstanceUnits="true" boundaryCondition="false" constant="false">
        <notes>
          <body xmlns="http://www.w3.org/1999/xhtml">Number of free CTLA4 molecules on Treg in Peripheral compartment</body>
        </notes>
      </species>
      <species id="mw3415a9cc_b566_4856_aaef_4d86f91f703b" name="Treg_CTLA4_ipi" compartment="mw1c783bd7_0eca_4d87_8829_58863541c89c" initialAmount="0" substanceUnits="MWBUILTINUNIT_molecule" hasOnlySubstanceUnits="true" boundaryCondition="false" constant="false">
        <notes>
          <body xmlns="http://www.w3.org/1999/xhtml">Number of CTLA4-ipilimumab complex on Treg in Peripheral compartment</body>
        </notes>
      </species>
      <species id="mw29b7a526_7019_4266_9931_9827a36a92a9" name="Treg_CTLA4_ipi_CTLA4" compartment="mw1c783bd7_0eca_4d87_8829_58863541c89c" initialAmount="0" substanceUnits="MWBUILTINUNIT_molecule" hasOnlySubstanceUnits="true" boundaryCondition="false" constant="false">
        <notes>
          <body xmlns="http://www.w3.org/1999/xhtml">Number of CTLA4-ipilimumab-CTLA4 complex on Treg in Peripheral compartment</body>
        </notes>
      </species>
      <species id="mwdab736c4_6bbd_4ddb_9748_6fbc4abc0c23" name="ENT" compartment="mw1c783bd7_0eca_4d87_8829_58863541c89c" initialConcentration="0" substanceUnits="mole" hasOnlySubstanceUnits="false" boundaryCondition="false" constant="false">
        <notes>
          <body xmlns="http://www.w3.org/1999/xhtml">Concentration of ENT in peripheral compartment</body>
        </notes>
        <annotation>
          <SimBiology xmlns="http://www.mathworks.com">
            <Unit Numerator="mole" Denominator="liter"/>
          </SimBiology>
        </annotation>
      </species>
      <species id="mw3fb8ca45_3a74_4e8a_8db4_87f50476daca" name="C_x" compartment="mw97bd60ee_8383_4db2_9408_852aad33afcd" initialAmount="0" substanceUnits="MWUSERUNIT_cell" hasOnlySubstanceUnits="true" boundaryCondition="false" constant="false">
        <notes>
          <body xmlns="http://www.w3.org/1999/xhtml">Dead cancer cells in the tumour compartment</body>
        </notes>
      </species>
      <species id="mwce590c3a_6cf5_45ba_8bb2_904a2e3dde91" name="T_exh" compartment="mw97bd60ee_8383_4db2_9408_852aad33afcd" initialAmount="0" substanceUnits="MWUSERUNIT_cell" hasOnlySubstanceUnits="true" boundaryCondition="false" constant="false">
        <notes>
          <body xmlns="http://www.w3.org/1999/xhtml">Exhausted T cells</body>
        </notes>
      </species>
      <species id="mwe7ebcac4_fadd_4936_8667_c34cf469fe3a" name="C1" compartment="mw97bd60ee_8383_4db2_9408_852aad33afcd" initialAmount="1" substanceUnits="MWUSERUNIT_cell" hasOnlySubstanceUnits="true" boundaryCondition="false" constant="false">
        <notes>
          <body xmlns="http://www.w3.org/1999/xhtml">Number of cancer cells in tumour</body>
        </notes>
      </species>
      <species id="mwddfbf0aa_a5c3_4212_8a86_85208843c43f" name="T0" compartment="mw97bd60ee_8383_4db2_9408_852aad33afcd" initialAmount="0" substanceUnits="MWUSERUNIT_cell" hasOnlySubstanceUnits="true" boundaryCondition="false" constant="false">
        <notes>
          <body xmlns="http://www.w3.org/1999/xhtml">Number of T0 cells in the tumour compartment</body>
        </notes>
      </species>
      <species id="mw29266435_9932_4c05_9b63_03d1754056f1" name="T1" compartment="mw97bd60ee_8383_4db2_9408_852aad33afcd" initialAmount="0" substanceUnits="MWUSERUNIT_cell" hasOnlySubstanceUnits="true" boundaryCondition="false" constant="false">
        <notes>
          <body xmlns="http://www.w3.org/1999/xhtml">Number of T1 cells in the tumour compartment</body>
        </notes>
      </species>
      <species id="mw73386c66_d30c_401e_98d0_eccb28102e1a" name="APC" compartment="mw97bd60ee_8383_4db2_9408_852aad33afcd" initialAmount="0" substanceUnits="MWUSERUNIT_cell" hasOnlySubstanceUnits="true" boundaryCondition="false" constant="false">
        <notes>
          <body xmlns="http://www.w3.org/1999/xhtml">Number of naive antigen presenting cells in the tumour</body>
        </notes>
      </species>
      <species id="mw58612907_55a0_4a82_8cf2_f75a5c495c0b" name="mAPC" compartment="mw97bd60ee_8383_4db2_9408_852aad33afcd" initialAmount="0" substanceUnits="MWUSERUNIT_cell" hasOnlySubstanceUnits="true" boundaryCondition="false" constant="false">
        <notes>
          <body xmlns="http://www.w3.org/1999/xhtml">Number of mature antigen presenting cells in the tumour</body>
        </notes>
      </species>
      <species id="mw6ac93b40_ddaa_4388_b5e6_f541274b93df" name="c" compartment="mw97bd60ee_8383_4db2_9408_852aad33afcd" initialConcentration="0" substanceUnits="mole" hasOnlySubstanceUnits="false" boundaryCondition="false" constant="false">
        <notes>
          <body xmlns="http://www.w3.org/1999/xhtml">Concentration of maturation cytokines in the tumour</body>
        </notes>
        <annotation>
          <SimBiology xmlns="http://www.mathworks.com">
            <Unit Numerator="mole" Denominator="liter"/>
          </SimBiology>
        </annotation>
      </species>
      <species id="mw4e5b59d9_0b34_42a8_95c4_29a1da1a3161" name="nivo" compartment="mw97bd60ee_8383_4db2_9408_852aad33afcd" initialConcentration="0" substanceUnits="mole" hasOnlySubstanceUnits="false" boundaryCondition="false" constant="false">
        <notes>
          <body xmlns="http://www.w3.org/1999/xhtml">Concentration of nivo in tumour compartment</body>
        </notes>
        <annotation>
          <SimBiology xmlns="http://www.mathworks.com">
            <Unit Numerator="mole" Denominator="liter"/>
          </SimBiology>
        </annotation>
      </species>
      <species id="mwfc65be48_9503_4263_9409_c76d8526daa1" name="durv" compartment="mw97bd60ee_8383_4db2_9408_852aad33afcd" initialConcentration="0" substanceUnits="mole" hasOnlySubstanceUnits="false" boundaryCondition="false" constant="false">
        <notes>
          <body xmlns="http://www.w3.org/1999/xhtml">Concentration of durv in tumour compartment</body>
        </notes>
        <annotation>
          <SimBiology xmlns="http://www.mathworks.com">
            <Unit Numerator="mole" Denominator="liter"/>
          </SimBiology>
        </annotation>
      </species>
      <species id="mwdab20b92_e602_424b_9dbc_1cc52e0946d6" name="ipi" compartment="mw97bd60ee_8383_4db2_9408_852aad33afcd" initialConcentration="0" substanceUnits="mole" hasOnlySubstanceUnits="false" boundaryCondition="false" constant="false">
        <notes>
          <body xmlns="http://www.w3.org/1999/xhtml">Concentration of ipi in tumour compartment</body>
        </notes>
        <annotation>
          <SimBiology xmlns="http://www.mathworks.com">
            <Unit Numerator="mole" Denominator="liter"/>
          </SimBiology>
        </annotation>
      </species>
      <species id="mweb4943a4_297b_4316_8595_07d7fe602cb8" name="Treg_CTLA4" compartment="mw97bd60ee_8383_4db2_9408_852aad33afcd" initialAmount="0" substanceUnits="MWBUILTINUNIT_molecule" hasOnlySubstanceUnits="true" boundaryCondition="false" constant="false">
        <notes>
          <body xmlns="http://www.w3.org/1999/xhtml">Number of free CTLA4 molecules on Treg in Tumour compartment</body>
        </notes>
      </species>
      <species id="mwea43ca96_26b6_408a_8d84_0539f63fc11f" name="Treg_CTLA4_ipi" compartment="mw97bd60ee_8383_4db2_9408_852aad33afcd" initialAmount="0" substanceUnits="MWBUILTINUNIT_molecule" hasOnlySubstanceUnits="true" boundaryCondition="false" constant="false">
        <notes>
          <body xmlns="http://www.w3.org/1999/xhtml">Number of CTLA4-ipilimumab complex on Treg in Tumour compartment</body>
        </notes>
      </species>
      <species id="mwf4a7b54b_9a68_48f3_91c2_6d25453adb85" name="Treg_CTLA4_ipi_CTLA4" compartment="mw97bd60ee_8383_4db2_9408_852aad33afcd" initialAmount="0" substanceUnits="MWBUILTINUNIT_molecule" hasOnlySubstanceUnits="true" boundaryCondition="false" constant="false">
        <notes>
          <body xmlns="http://www.w3.org/1999/xhtml">Number of CTLA4-ipilimumab-CTLA4 complex on Treg in Tumour compartment</body>
        </notes>
      </species>
      <species id="mw83cbb11d_d1ab_4c5d_ab9b_31621cc6e61a" name="MDSC" compartment="mw97bd60ee_8383_4db2_9408_852aad33afcd" initialAmount="0" substanceUnits="MWUSERUNIT_cell" hasOnlySubstanceUnits="true" boundaryCondition="false" constant="false">
        <notes>
          <body xmlns="http://www.w3.org/1999/xhtml">Number of MDSCs in the tumour compartment</body>
        </notes>
      </species>
      <species id="mwabb84d39_4d5e_43df_b89a_95c16ee105f4" name="CCL2" compartment="mw97bd60ee_8383_4db2_9408_852aad33afcd" initialConcentration="0" substanceUnits="mole" hasOnlySubstanceUnits="false" boundaryCondition="false" constant="false">
        <notes>
          <body xmlns="http://www.w3.org/1999/xhtml">Concentration of CCL2 in the tumor compartment</body>
        </notes>
        <annotation>
          <SimBiology xmlns="http://www.mathworks.com">
            <Unit Numerator="mole" Denominator="liter"/>
          </SimBiology>
        </annotation>
      </species>
      <species id="mwa8265122_d899_4576_a773_f4e09670d29c" name="NO" compartment="mw97bd60ee_8383_4db2_9408_852aad33afcd" initialConcentration="0" substanceUnits="mole" hasOnlySubstanceUnits="false" boundaryCondition="false" constant="false">
        <notes>
          <body xmlns="http://www.w3.org/1999/xhtml">Concentration of NO in the tumor compartment</body>
        </notes>
        <annotation>
          <SimBiology xmlns="http://www.mathworks.com">
            <Unit Numerator="mole" Denominator="liter"/>
          </SimBiology>
        </annotation>
      </species>
      <species id="mwcca6c729_26bf_4d26_b929_1aa139452cc5" name="ArgI" compartment="mw97bd60ee_8383_4db2_9408_852aad33afcd" initialConcentration="0" substanceUnits="mole" hasOnlySubstanceUnits="false" boundaryCondition="false" constant="false">
        <notes>
          <body xmlns="http://www.w3.org/1999/xhtml">Concentration of Arg I in the tumor compartment</body>
        </notes>
        <annotation>
          <SimBiology xmlns="http://www.mathworks.com">
            <Unit Numerator="mole" Denominator="liter"/>
          </SimBiology>
        </annotation>
      </species>
      <species id="mw407aec6d_b728_4aec_a53e_b75ab77d05f1" name="ENT" compartment="mw97bd60ee_8383_4db2_9408_852aad33afcd" initialConcentration="0" substanceUnits="mole" hasOnlySubstanceUnits="false" boundaryCondition="false" constant="false">
        <notes>
          <body xmlns="http://www.w3.org/1999/xhtml">Concentration of ENT in tumour compartment</body>
        </notes>
        <annotation>
          <SimBiology xmlns="http://www.mathworks.com">
            <Unit Numerator="mole" Denominator="liter"/>
          </SimBiology>
        </annotation>
      </species>
      <species id="mwebc60bab_74db_4cea_b897_335ba47a6603" name="nT0" compartment="mwf7ed76cd_3f43_4158_88cb_5e0047c1285b" initialAmount="0" substanceUnits="MWUSERUNIT_cell" hasOnlySubstanceUnits="true" boundaryCondition="false" constant="false">
        <notes>
          <body xmlns="http://www.w3.org/1999/xhtml">Number of naive T0 cells in the lymph node</body>
        </notes>
      </species>
      <species id="mw191547e0_918d_40cc_8fd8_9b683bb54293" name="aT0" compartment="mwf7ed76cd_3f43_4158_88cb_5e0047c1285b" initialAmount="0" substanceUnits="MWUSERUNIT_cell" hasOnlySubstanceUnits="true" boundaryCondition="false" constant="false">
        <notes>
          <body xmlns="http://www.w3.org/1999/xhtml">Number of activated T0 cells in the lymph node</body>
        </notes>
      </species>
      <species id="mwf44705b4_092e_44fc_85fc_cf33ecad0d28" name="T0" compartment="mwf7ed76cd_3f43_4158_88cb_5e0047c1285b" initialAmount="0" substanceUnits="MWUSERUNIT_cell" hasOnlySubstanceUnits="true" boundaryCondition="false" constant="false">
        <notes>
          <body xmlns="http://www.w3.org/1999/xhtml">Number of T0 cells in the lymph node compartment</body>
        </notes>
      </species>
      <species id="mw6f1c494d_2927_4261_99e2_28f145f431c9" name="IL2" compartment="mwf7ed76cd_3f43_4158_88cb_5e0047c1285b" initialConcentration="1e-24" substanceUnits="mole" hasOnlySubstanceUnits="false" boundaryCondition="false" constant="false">
        <notes>
          <body xmlns="http://www.w3.org/1999/xhtml">Concentration of IL2 in the lymph node compartment</body>
        </notes>
        <annotation>
          <SimBiology xmlns="http://www.mathworks.com">
            <Unit Numerator="mole" Denominator="liter"/>
          </SimBiology>
        </annotation>
      </species>
      <species id="mwcf120fb7_0510_49c1_96c4_f69eec93f4e1" name="nT1" compartment="mwf7ed76cd_3f43_4158_88cb_5e0047c1285b" initialAmount="0" substanceUnits="MWUSERUNIT_cell" hasOnlySubstanceUnits="true" boundaryCondition="false" constant="false">
        <notes>
          <body xmlns="http://www.w3.org/1999/xhtml">Number of naive T1 cells in the lymph node</body>
        </notes>
      </species>
      <species id="mw6ff1f892_a9b4_46bc_acdf_1a640e96eac7" name="aT1" compartment="mwf7ed76cd_3f43_4158_88cb_5e0047c1285b" initialAmount="0" substanceUnits="MWUSERUNIT_cell" hasOnlySubstanceUnits="true" boundaryCondition="false" constant="false">
        <notes>
          <body xmlns="http://www.w3.org/1999/xhtml">Number of activated T1 cells in the lymph node</body>
        </notes>
      </species>
      <species id="mw58d7bb5f_2358_4c5b_bf9d_18dd7703a714" name="T1" compartment="mwf7ed76cd_3f43_4158_88cb_5e0047c1285b" initialAmount="0" substanceUnits="MWUSERUNIT_cell" hasOnlySubstanceUnits="true" boundaryCondition="false" constant="false">
        <notes>
          <body xmlns="http://www.w3.org/1999/xhtml">Number of T1 cells in the lymph node compartment</body>
        </notes>
      </species>
      <species id="mw5a98782c_dfde_4296_8212_90500fa83148" name="APC" compartment="mwf7ed76cd_3f43_4158_88cb_5e0047c1285b" initialAmount="0" substanceUnits="MWUSERUNIT_cell" hasOnlySubstanceUnits="true" boundaryCondition="false" constant="false">
        <notes>
          <body xmlns="http://www.w3.org/1999/xhtml">Number of naive antigen presenting cells in the lymph node</body>
        </notes>
      </species>
      <species id="mw6e2081f5_2ee1_4152_9153_d8b7f7373b50" name="mAPC" compartment="mwf7ed76cd_3f43_4158_88cb_5e0047c1285b" initialAmount="0" substanceUnits="MWUSERUNIT_cell" hasOnlySubstanceUnits="true" boundaryCondition="false" constant="false">
        <notes>
          <body xmlns="http://www.w3.org/1999/xhtml">Number of mature antigen presenting cells in the lymph node</body>
        </notes>
      </species>
      <species id="mw73704559_1a6a_4e49_90c7_e8649c1d73b7" name="P0" compartment="mwf7ed76cd_3f43_4158_88cb_5e0047c1285b" initialConcentration="1e-24" substanceUnits="mole" hasOnlySubstanceUnits="false" boundaryCondition="false" constant="false">
        <notes>
          <body xmlns="http://www.w3.org/1999/xhtml">Concentration of  free antigen (P0) in the LN compartment</body>
        </notes>
        <annotation>
          <SimBiology xmlns="http://www.mathworks.com">
            <Unit Numerator="mole" Denominator="liter"/>
          </SimBiology>
        </annotation>
      </species>
      <species id="mwb7c54f02_3a02_497c_a2bd_6bb01949a193" name="P1" compartment="mwf7ed76cd_3f43_4158_88cb_5e0047c1285b" initialConcentration="1e-24" substanceUnits="mole" hasOnlySubstanceUnits="false" boundaryCondition="false" constant="false">
        <notes>
          <body xmlns="http://www.w3.org/1999/xhtml">Concentration of  free antigen (P1) in the LN compartment</body>
        </notes>
        <annotation>
          <SimBiology xmlns="http://www.mathworks.com">
            <Unit Numerator="mole" Denominator="liter"/>
          </SimBiology>
        </annotation>
      </species>
      <species id="mw2369c64a_96ba_4362_86a1_d63fe83c8e42" name="nivo" compartment="mwf7ed76cd_3f43_4158_88cb_5e0047c1285b" initialConcentration="0" substanceUnits="mole" hasOnlySubstanceUnits="false" boundaryCondition="false" constant="false">
        <notes>
          <body xmlns="http://www.w3.org/1999/xhtml">Concentration of nivo in lymph node compartment</body>
        </notes>
        <annotation>
          <SimBiology xmlns="http://www.mathworks.com">
            <Unit Numerator="mole" Denominator="liter"/>
          </SimBiology>
        </annotation>
      </species>
      <species id="mw6e060274_2daf_449c_a80b_44d9b16106c2" name="durv" compartment="mwf7ed76cd_3f43_4158_88cb_5e0047c1285b" initialConcentration="0" substanceUnits="mole" hasOnlySubstanceUnits="false" boundaryCondition="false" constant="false">
        <notes>
          <body xmlns="http://www.w3.org/1999/xhtml">Concentration of durv in lymph node compartment</body>
        </notes>
        <annotation>
          <SimBiology xmlns="http://www.mathworks.com">
            <Unit Numerator="mole" Denominator="liter"/>
          </SimBiology>
        </annotation>
      </species>
      <species id="mwd80c7730_4ed6_48b2_bb2f_3e748081d682" name="ipi" compartment="mwf7ed76cd_3f43_4158_88cb_5e0047c1285b" initialConcentration="0" substanceUnits="mole" hasOnlySubstanceUnits="false" boundaryCondition="false" constant="false">
        <notes>
          <body xmlns="http://www.w3.org/1999/xhtml">Concentration of ipi in lymph node compartment</body>
        </notes>
        <annotation>
          <SimBiology xmlns="http://www.mathworks.com">
            <Unit Numerator="mole" Denominator="liter"/>
          </SimBiology>
        </annotation>
      </species>
      <species id="mwa4006c5c_a807_4568_a3e6_d57e4a63d7fb" name="ENT" compartment="mwf7ed76cd_3f43_4158_88cb_5e0047c1285b" initialConcentration="0" substanceUnits="mole" hasOnlySubstanceUnits="false" boundaryCondition="false" constant="false">
        <notes>
          <body xmlns="http://www.w3.org/1999/xhtml">Concentration of ENT in lymph node compartment</body>
        </notes>
        <annotation>
          <SimBiology xmlns="http://www.mathworks.com">
            <Unit Numerator="mole" Denominator="liter"/>
          </SimBiology>
        </annotation>
      </species>
      <species id="mw6e212437_7abd_46d3_863a_5e5a22368719" name="P0" compartment="mwfae11d7c_6828_4a44_b69a_64a0e3656d85" initialConcentration="1e-18" substanceUnits="mole" hasOnlySubstanceUnits="false" boundaryCondition="false" constant="false">
        <notes>
          <body xmlns="http://www.w3.org/1999/xhtml">Concentration of antigen P0 in the APC endosomes</body>
        </notes>
        <annotation>
          <SimBiology xmlns="http://www.mathworks.com">
            <Unit Numerator="mole" Denominator="liter"/>
          </SimBiology>
        </annotation>
      </species>
      <species id="mwd341a5c2_449a_468b_a547_0198fcbe0903" name="p0" compartment="mwfae11d7c_6828_4a44_b69a_64a0e3656d85" initialConcentration="1e-18" substanceUnits="mole" hasOnlySubstanceUnits="false" boundaryCondition="false" constant="false">
        <notes>
          <body xmlns="http://www.w3.org/1999/xhtml">Concentration of epitope P0 in the APC endosomes</body>
        </notes>
        <annotation>
          <SimBiology xmlns="http://www.mathworks.com">
            <Unit Numerator="mole" Denominator="liter"/>
          </SimBiology>
        </annotation>
      </species>
      <species id="mwc0f4f373_9723_40e8_b022_973e5611a533" name="P1" compartment="mwfae11d7c_6828_4a44_b69a_64a0e3656d85" initialConcentration="1e-18" substanceUnits="mole" hasOnlySubstanceUnits="false" boundaryCondition="false" constant="false">
        <notes>
          <body xmlns="http://www.w3.org/1999/xhtml">Concentration of antigen P1 in the APC endosomes</body>
        </notes>
        <annotation>
          <SimBiology xmlns="http://www.mathworks.com">
            <Unit Numerator="mole" Denominator="liter"/>
          </SimBiology>
        </annotation>
      </species>
      <species id="mwd101a415_049d_4e9a_8c69_d54d6768a442" name="p1" compartment="mwfae11d7c_6828_4a44_b69a_64a0e3656d85" initialConcentration="1e-18" substanceUnits="mole" hasOnlySubstanceUnits="false" boundaryCondition="false" constant="false">
        <notes>
          <body xmlns="http://www.w3.org/1999/xhtml">Concentration of epitope P1 in the APC endosomes</body>
        </notes>
        <annotation>
          <SimBiology xmlns="http://www.mathworks.com">
            <Unit Numerator="mole" Denominator="liter"/>
          </SimBiology>
        </annotation>
      </species>
      <species id="mwc3ece17c_334f_4435_8944_477e8e943121" name="M1" compartment="mw8e40eb56_eaaa_4cf2_9b7b_ccf6f0f37bae" initialConcentration="2185.79234972678" substanceUnits="MWBUILTINUNIT_molecule" hasOnlySubstanceUnits="false" boundaryCondition="false" constant="false">
        <notes>
          <body xmlns="http://www.w3.org/1999/xhtml">Amount of MHC per area on the cell surface</body>
        </notes>
        <annotation>
          <SimBiology xmlns="http://www.mathworks.com">
            <Unit Numerator="molecule" Denominator="micrometer^2"/>
          </SimBiology>
        </annotation>
      </species>
      <species id="mw16bec048_b1a5_4c69_b34f_27d405f542f0" name="M1p0" compartment="mw8e40eb56_eaaa_4cf2_9b7b_ccf6f0f37bae" initialConcentration="1e-06" substanceUnits="MWBUILTINUNIT_molecule" hasOnlySubstanceUnits="false" boundaryCondition="false" constant="false">
        <notes>
          <body xmlns="http://www.w3.org/1999/xhtml">Antigen-MHC complex</body>
        </notes>
        <annotation>
          <SimBiology xmlns="http://www.mathworks.com">
            <Unit Numerator="molecule" Denominator="micrometer^2"/>
          </SimBiology>
        </annotation>
      </species>
      <species id="mwa0c42763_5110_4f37_bd22_ee490d8aa032" name="M1p1" compartment="mw8e40eb56_eaaa_4cf2_9b7b_ccf6f0f37bae" initialConcentration="1e-06" substanceUnits="MWBUILTINUNIT_molecule" hasOnlySubstanceUnits="false" boundaryCondition="false" constant="false">
        <notes>
          <body xmlns="http://www.w3.org/1999/xhtml">Antigen-MHC complex</body>
        </notes>
        <annotation>
          <SimBiology xmlns="http://www.mathworks.com">
            <Unit Numerator="molecule" Denominator="micrometer^2"/>
          </SimBiology>
        </annotation>
      </species>
      <species id="mwc2c4ce95_bb5f_45d8_946e_a2d4dee68c12" name="M1" compartment="mwb87553d5_6aac_4f53_b8c4_a288e46766fa" initialConcentration="1e-06" substanceUnits="MWBUILTINUNIT_molecule" hasOnlySubstanceUnits="false" boundaryCondition="false" constant="false">
        <annotation>
          <SimBiology xmlns="http://www.mathworks.com">
            <Unit Numerator="molecule" Denominator="micrometer^2"/>
          </SimBiology>
        </annotation>
      </species>
      <species id="mw55e72a69_3002_4096_870f_76e134d684a9" name="M1p0" compartment="mwb87553d5_6aac_4f53_b8c4_a288e46766fa" initialConcentration="1e-06" substanceUnits="MWBUILTINUNIT_molecule" hasOnlySubstanceUnits="false" boundaryCondition="false" constant="false">
        <notes>
          <body xmlns="http://www.w3.org/1999/xhtml">Antigen-MHC complex</body>
        </notes>
        <annotation>
          <SimBiology xmlns="http://www.mathworks.com">
            <Unit Numerator="molecule" Denominator="micrometer^2"/>
          </SimBiology>
        </annotation>
      </species>
      <species id="mwc7771359_cc99_4940_9323_d990493fe40d" name="M1p1" compartment="mwb87553d5_6aac_4f53_b8c4_a288e46766fa" initialConcentration="1e-06" substanceUnits="MWBUILTINUNIT_molecule" hasOnlySubstanceUnits="false" boundaryCondition="false" constant="false">
        <notes>
          <body xmlns="http://www.w3.org/1999/xhtml">Antigen-MHC complex</body>
        </notes>
        <annotation>
          <SimBiology xmlns="http://www.mathworks.com">
            <Unit Numerator="molecule" Denominator="micrometer^2"/>
          </SimBiology>
        </annotation>
      </species>
      <species id="mwa285b215_0bbb_4d93_bd49_45559fbf778d" name="PD1_PDL1" compartment="mw15045a9f_a547_4e70_8547_035eaec325d3" initialConcentration="0" substanceUnits="MWBUILTINUNIT_molecule" hasOnlySubstanceUnits="false" boundaryCondition="false" constant="false">
        <notes>
          <body xmlns="http://www.w3.org/1999/xhtml">concentration of PD1-PDL1 complex</body>
        </notes>
        <annotation>
          <SimBiology xmlns="http://www.mathworks.com">
            <Unit Numerator="molecule" Denominator="micrometer^2"/>
          </SimBiology>
        </annotation>
      </species>
      <species id="mw2ff9df15_19f4_4956_8c90_696dc1c42b87" name="PD1_PDL2" compartment="mw15045a9f_a547_4e70_8547_035eaec325d3" initialConcentration="0" substanceUnits="MWBUILTINUNIT_molecule" hasOnlySubstanceUnits="false" boundaryCondition="false" constant="false">
        <notes>
          <body xmlns="http://www.w3.org/1999/xhtml">concentration of PD1-PDL2 complex</body>
        </notes>
        <annotation>
          <SimBiology xmlns="http://www.mathworks.com">
            <Unit Numerator="molecule" Denominator="micrometer^2"/>
          </SimBiology>
        </annotation>
      </species>
      <species id="mwf52b6036_afdb_4e09_a9fe_7a2f3b7af98c" name="PD1" compartment="mw15045a9f_a547_4e70_8547_035eaec325d3" initialConcentration="0" substanceUnits="MWBUILTINUNIT_molecule" hasOnlySubstanceUnits="false" boundaryCondition="false" constant="false">
        <notes>
          <body xmlns="http://www.w3.org/1999/xhtml">concentration of PD1 in synapse</body>
        </notes>
        <annotation>
          <SimBiology xmlns="http://www.mathworks.com">
            <Unit Numerator="molecule" Denominator="micrometer^2"/>
          </SimBiology>
        </annotation>
      </species>
      <species id="mw87e73b5e_4f4a_4e1b_aad7_30c4e59228c5" name="PDL1" compartment="mw15045a9f_a547_4e70_8547_035eaec325d3" initialConcentration="0" substanceUnits="MWBUILTINUNIT_molecule" hasOnlySubstanceUnits="false" boundaryCondition="false" constant="false">
        <notes>
          <body xmlns="http://www.w3.org/1999/xhtml">concentration of PDL1 in synapse</body>
        </notes>
        <annotation>
          <SimBiology xmlns="http://www.mathworks.com">
            <Unit Numerator="molecule" Denominator="micrometer^2"/>
          </SimBiology>
        </annotation>
      </species>
      <species id="mw36656e4d_d5d2_4add_b70b_574adecafe9b" name="PDL2" compartment="mw15045a9f_a547_4e70_8547_035eaec325d3" initialConcentration="0" substanceUnits="MWBUILTINUNIT_molecule" hasOnlySubstanceUnits="false" boundaryCondition="false" constant="false">
        <notes>
          <body xmlns="http://www.w3.org/1999/xhtml">concentration of PDL2 in synapse</body>
        </notes>
        <annotation>
          <SimBiology xmlns="http://www.mathworks.com">
            <Unit Numerator="molecule" Denominator="micrometer^2"/>
          </SimBiology>
        </annotation>
      </species>
      <species id="mwcdf36a32_52dc_47ed_922e_22b59399f2bf" name="PD1_nivo" compartment="mw15045a9f_a547_4e70_8547_035eaec325d3" initialConcentration="0" substanceUnits="MWBUILTINUNIT_molecule" hasOnlySubstanceUnits="false" boundaryCondition="false" constant="false">
        <notes>
          <body xmlns="http://www.w3.org/1999/xhtml">concentration of PD1-nivolumab complex</body>
        </notes>
        <annotation>
          <SimBiology xmlns="http://www.mathworks.com">
            <Unit Numerator="molecule" Denominator="micrometer^2"/>
          </SimBiology>
        </annotation>
      </species>
      <species id="mw2c2e61ba_da7b_47ef_a389_b004b272fcd8" name="PD1_nivo_PD1" compartment="mw15045a9f_a547_4e70_8547_035eaec325d3" initialConcentration="0" substanceUnits="MWBUILTINUNIT_molecule" hasOnlySubstanceUnits="false" boundaryCondition="false" constant="false">
        <notes>
          <body xmlns="http://www.w3.org/1999/xhtml">concentration of PD1-nivolumab-PD1 complex</body>
        </notes>
        <annotation>
          <SimBiology xmlns="http://www.mathworks.com">
            <Unit Numerator="molecule" Denominator="micrometer^2"/>
          </SimBiology>
        </annotation>
      </species>
      <species id="mw8dba18a6_e88c_4c9d_ae32_8218f2427afc" name="PDL1_durv" compartment="mw15045a9f_a547_4e70_8547_035eaec325d3" initialConcentration="0" substanceUnits="MWBUILTINUNIT_molecule" hasOnlySubstanceUnits="false" boundaryCondition="false" constant="false">
        <notes>
          <body xmlns="http://www.w3.org/1999/xhtml">concentration of PDL1-durvalumab complex</body>
        </notes>
        <annotation>
          <SimBiology xmlns="http://www.mathworks.com">
            <Unit Numerator="molecule" Denominator="micrometer^2"/>
          </SimBiology>
        </annotation>
      </species>
      <species id="mwb12b733c_212a_4352_9c20_f3e6365f7356" name="PDL1_durv_PDL1" compartment="mw15045a9f_a547_4e70_8547_035eaec325d3" initialConcentration="0" substanceUnits="MWBUILTINUNIT_molecule" hasOnlySubstanceUnits="false" boundaryCondition="false" constant="false">
        <notes>
          <body xmlns="http://www.w3.org/1999/xhtml">concentration of PDL1-durvalumab-PDL1 complex</body>
        </notes>
        <annotation>
          <SimBiology xmlns="http://www.mathworks.com">
            <Unit Numerator="molecule" Denominator="micrometer^2"/>
          </SimBiology>
        </annotation>
      </species>
      <species id="mwf74be379_9b70_4aeb_88d5_8dc63cb481a0" name="TPDL1" compartment="mw15045a9f_a547_4e70_8547_035eaec325d3" initialConcentration="0" substanceUnits="MWBUILTINUNIT_molecule" hasOnlySubstanceUnits="false" boundaryCondition="false" constant="false">
        <notes>
          <body xmlns="http://www.w3.org/1999/xhtml">concentration of PDL1 in synapse of T cell</body>
        </notes>
        <annotation>
          <SimBiology xmlns="http://www.mathworks.com">
            <Unit Numerator="molecule" Denominator="micrometer^2"/>
          </SimBiology>
        </annotation>
      </species>
      <species id="mw927433f0_22fe_4de1_b2e7_3988f53dafd4" name="TPDL1_durv" compartment="mw15045a9f_a547_4e70_8547_035eaec325d3" initialConcentration="0" substanceUnits="MWBUILTINUNIT_molecule" hasOnlySubstanceUnits="false" boundaryCondition="false" constant="false">
        <notes>
          <body xmlns="http://www.w3.org/1999/xhtml">concentration of TPDL1-durvalumab complex</body>
        </notes>
        <annotation>
          <SimBiology xmlns="http://www.mathworks.com">
            <Unit Numerator="molecule" Denominator="micrometer^2"/>
          </SimBiology>
        </annotation>
      </species>
      <species id="mw08b60496_630a_4840_bf49_028afa3203db" name="TPDL1_durv_TPDL1" compartment="mw15045a9f_a547_4e70_8547_035eaec325d3" initialConcentration="0" substanceUnits="MWBUILTINUNIT_molecule" hasOnlySubstanceUnits="false" boundaryCondition="false" constant="false">
        <notes>
          <body xmlns="http://www.w3.org/1999/xhtml">concentration of TPDL1-durvalumab-TPDL1 complex</body>
        </notes>
        <annotation>
          <SimBiology xmlns="http://www.mathworks.com">
            <Unit Numerator="molecule" Denominator="micrometer^2"/>
          </SimBiology>
        </annotation>
      </species>
      <species id="mw47782763_66ef_4a9b_bfe3_0e7e0873913e" name="CD28_CD80" compartment="mw15045a9f_a547_4e70_8547_035eaec325d3" initialConcentration="0" substanceUnits="MWBUILTINUNIT_molecule" hasOnlySubstanceUnits="false" boundaryCondition="false" constant="false">
        <notes>
          <body xmlns="http://www.w3.org/1999/xhtml">concentration of CD28-CD80 complex</body>
        </notes>
        <annotation>
          <SimBiology xmlns="http://www.mathworks.com">
            <Unit Numerator="molecule" Denominator="micrometer^2"/>
          </SimBiology>
        </annotation>
      </species>
      <species id="mw74f8e7f0_b3a9_42af_9164_3fc4686247a0" name="CD28_CD80_CD28" compartment="mw15045a9f_a547_4e70_8547_035eaec325d3" initialConcentration="0" substanceUnits="MWBUILTINUNIT_molecule" hasOnlySubstanceUnits="false" boundaryCondition="false" constant="false">
        <notes>
          <body xmlns="http://www.w3.org/1999/xhtml">concentration of CD28-CD80-CD28 complex</body>
        </notes>
        <annotation>
          <SimBiology xmlns="http://www.mathworks.com">
            <Unit Numerator="molecule" Denominator="micrometer^2"/>
          </SimBiology>
        </annotation>
      </species>
      <species id="mw46989c2c_5a12_474f_987a_3e480a442f78" name="CD28_CD86" compartment="mw15045a9f_a547_4e70_8547_035eaec325d3" initialConcentration="0" substanceUnits="MWBUILTINUNIT_molecule" hasOnlySubstanceUnits="false" boundaryCondition="false" constant="false">
        <notes>
          <body xmlns="http://www.w3.org/1999/xhtml">concentration of CD28-CD86 complex</body>
        </notes>
        <annotation>
          <SimBiology xmlns="http://www.mathworks.com">
            <Unit Numerator="molecule" Denominator="micrometer^2"/>
          </SimBiology>
        </annotation>
      </species>
      <species id="mw8885eb49_c385_444f_8b0a_6fe53ee7283f" name="CD80_CTLA4" compartment="mw15045a9f_a547_4e70_8547_035eaec325d3" initialConcentration="0" substanceUnits="MWBUILTINUNIT_molecule" hasOnlySubstanceUnits="false" boundaryCondition="false" constant="false">
        <notes>
          <body xmlns="http://www.w3.org/1999/xhtml">concentration of CD80-CTLA4 complex</body>
        </notes>
        <annotation>
          <SimBiology xmlns="http://www.mathworks.com">
            <Unit Numerator="molecule" Denominator="micrometer^2"/>
          </SimBiology>
        </annotation>
      </species>
      <species id="mw6322ed31_01e3_4e93_af12_f35af304a5d2" name="CD80_CTLA4_CD80" compartment="mw15045a9f_a547_4e70_8547_035eaec325d3" initialConcentration="0" substanceUnits="MWBUILTINUNIT_molecule" hasOnlySubstanceUnits="false" boundaryCondition="false" constant="false">
        <notes>
          <body xmlns="http://www.w3.org/1999/xhtml">concentration of CD80-CTLA4-CD80 complex</body>
        </notes>
        <annotation>
          <SimBiology xmlns="http://www.mathworks.com">
            <Unit Numerator="molecule" Denominator="micrometer^2"/>
          </SimBiology>
        </annotation>
      </species>
      <species id="mw3254bf69_8762_4c12_935e_6bb9dabd1491" name="CTLA4_CD80_CTLA4" compartment="mw15045a9f_a547_4e70_8547_035eaec325d3" initialConcentration="0" substanceUnits="MWBUILTINUNIT_molecule" hasOnlySubstanceUnits="false" boundaryCondition="false" constant="false">
        <notes>
          <body xmlns="http://www.w3.org/1999/xhtml">concentration of CTLA4-CD80-CTLA4 complex</body>
        </notes>
        <annotation>
          <SimBiology xmlns="http://www.mathworks.com">
            <Unit Numerator="molecule" Denominator="micrometer^2"/>
          </SimBiology>
        </annotation>
      </species>
      <species id="mw5952b0f0_ea30_47e2_87a9_0522377b13bd" name="CD80_CTLA4_CD80_CTLA4" compartment="mw15045a9f_a547_4e70_8547_035eaec325d3" initialConcentration="0" substanceUnits="MWBUILTINUNIT_molecule" hasOnlySubstanceUnits="false" boundaryCondition="false" constant="false">
        <notes>
          <body xmlns="http://www.w3.org/1999/xhtml">concentration of CD80-CTLA4-CD80-CTLA4 complex</body>
        </notes>
        <annotation>
          <SimBiology xmlns="http://www.mathworks.com">
            <Unit Numerator="molecule" Denominator="micrometer^2"/>
          </SimBiology>
        </annotation>
      </species>
      <species id="mw0a4c4a3d_d2b1_4a3e_a0d7_5f6fb1eb111d" name="CD86_CTLA4" compartment="mw15045a9f_a547_4e70_8547_035eaec325d3" initialConcentration="0" substanceUnits="MWBUILTINUNIT_molecule" hasOnlySubstanceUnits="false" boundaryCondition="false" constant="false">
        <notes>
          <body xmlns="http://www.w3.org/1999/xhtml">concentration of CD86-CTLA4 complex</body>
        </notes>
        <annotation>
          <SimBiology xmlns="http://www.mathworks.com">
            <Unit Numerator="molecule" Denominator="micrometer^2"/>
          </SimBiology>
        </annotation>
      </species>
      <species id="mw76d61402_92cc_4953_93d9_124a45b5dc93" name="CD86_CTLA4_CD86" compartment="mw15045a9f_a547_4e70_8547_035eaec325d3" initialConcentration="0" substanceUnits="MWBUILTINUNIT_molecule" hasOnlySubstanceUnits="false" boundaryCondition="false" constant="false">
        <notes>
          <body xmlns="http://www.w3.org/1999/xhtml">concentration of CD86-CTLA4-CD86 complex</body>
        </notes>
        <annotation>
          <SimBiology xmlns="http://www.mathworks.com">
            <Unit Numerator="molecule" Denominator="micrometer^2"/>
          </SimBiology>
        </annotation>
      </species>
      <species id="mwdd30eae0_06ac_43b0_878f_3897ebfee6c5" name="TPDL1_CD80" compartment="mw15045a9f_a547_4e70_8547_035eaec325d3" initialConcentration="0" substanceUnits="MWBUILTINUNIT_molecule" hasOnlySubstanceUnits="false" boundaryCondition="false" constant="false">
        <notes>
          <body xmlns="http://www.w3.org/1999/xhtml">concentration of TPDL1-CD80 complex</body>
        </notes>
        <annotation>
          <SimBiology xmlns="http://www.mathworks.com">
            <Unit Numerator="molecule" Denominator="micrometer^2"/>
          </SimBiology>
        </annotation>
      </species>
      <species id="mwbc4bab2f_4f13_40c5_92fb_e8a72445599f" name="TPDL1_CD80_TPDL1" compartment="mw15045a9f_a547_4e70_8547_035eaec325d3" initialConcentration="0" substanceUnits="MWBUILTINUNIT_molecule" hasOnlySubstanceUnits="false" boundaryCondition="false" constant="false">
        <notes>
          <body xmlns="http://www.w3.org/1999/xhtml">concentration of TPDL1-CD80-TPDL1 complex</body>
        </notes>
        <annotation>
          <SimBiology xmlns="http://www.mathworks.com">
            <Unit Numerator="molecule" Denominator="micrometer^2"/>
          </SimBiology>
        </annotation>
      </species>
      <species id="mw704d6065_fad3_49a5_a0e6_a928bff19ee1" name="CD28" compartment="mw15045a9f_a547_4e70_8547_035eaec325d3" initialConcentration="0" substanceUnits="MWBUILTINUNIT_molecule" hasOnlySubstanceUnits="false" boundaryCondition="false" constant="false">
        <notes>
          <body xmlns="http://www.w3.org/1999/xhtml">concentration of CD28 in synapse</body>
        </notes>
        <annotation>
          <SimBiology xmlns="http://www.mathworks.com">
            <Unit Numerator="molecule" Denominator="micrometer^2"/>
          </SimBiology>
        </annotation>
      </species>
      <species id="mw1f32efee_79a0_486a_8a7a_1bf653a1546b" name="CTLA4" compartment="mw15045a9f_a547_4e70_8547_035eaec325d3" initialConcentration="0" substanceUnits="MWBUILTINUNIT_molecule" hasOnlySubstanceUnits="false" boundaryCondition="false" constant="false">
        <notes>
          <body xmlns="http://www.w3.org/1999/xhtml">concentration of CTLA4 in synapse</body>
        </notes>
        <annotation>
          <SimBiology xmlns="http://www.mathworks.com">
            <Unit Numerator="molecule" Denominator="micrometer^2"/>
          </SimBiology>
        </annotation>
      </species>
      <species id="mw43e8de59_dcb9_45ce_9281_dec0db54165e" name="CD80" compartment="mw15045a9f_a547_4e70_8547_035eaec325d3" initialConcentration="0" substanceUnits="MWBUILTINUNIT_molecule" hasOnlySubstanceUnits="false" boundaryCondition="false" constant="false">
        <notes>
          <body xmlns="http://www.w3.org/1999/xhtml">concentration of CD80 in synapse</body>
        </notes>
        <annotation>
          <SimBiology xmlns="http://www.mathworks.com">
            <Unit Numerator="molecule" Denominator="micrometer^2"/>
          </SimBiology>
        </annotation>
      </species>
      <species id="mw9d2ab5be_0107_4617_929f_fd9e0e57fa0d" name="CD86" compartment="mw15045a9f_a547_4e70_8547_035eaec325d3" initialConcentration="0" substanceUnits="MWBUILTINUNIT_molecule" hasOnlySubstanceUnits="false" boundaryCondition="false" constant="false">
        <notes>
          <body xmlns="http://www.w3.org/1999/xhtml">concentration of CD86 in synapse</body>
        </notes>
        <annotation>
          <SimBiology xmlns="http://www.mathworks.com">
            <Unit Numerator="molecule" Denominator="micrometer^2"/>
          </SimBiology>
        </annotation>
      </species>
      <species id="mw69f6a218_1e87_4157_ace0_116b2ae14d96" name="CTLA4_ipi" compartment="mw15045a9f_a547_4e70_8547_035eaec325d3" initialConcentration="0" substanceUnits="MWBUILTINUNIT_molecule" hasOnlySubstanceUnits="false" boundaryCondition="false" constant="false">
        <notes>
          <body xmlns="http://www.w3.org/1999/xhtml">concentration of CTLA4-ipilimumab complex</body>
        </notes>
        <annotation>
          <SimBiology xmlns="http://www.mathworks.com">
            <Unit Numerator="molecule" Denominator="micrometer^2"/>
          </SimBiology>
        </annotation>
      </species>
      <species id="mwcabd5c26_6313_4411_a44e_76cae7a474d9" name="CTLA4_ipi_CTLA4" compartment="mw15045a9f_a547_4e70_8547_035eaec325d3" initialConcentration="0" substanceUnits="MWBUILTINUNIT_molecule" hasOnlySubstanceUnits="false" boundaryCondition="false" constant="false">
        <notes>
          <body xmlns="http://www.w3.org/1999/xhtml">concentration of CTLA4-ipilimumab-CTLA4 complex</body>
        </notes>
        <annotation>
          <SimBiology xmlns="http://www.mathworks.com">
            <Unit Numerator="molecule" Denominator="micrometer^2"/>
          </SimBiology>
        </annotation>
      </species>
      <species id="mw47ef397c_30e3_4eec_9230_ee36f3278bb4" name="PD1_PDL1" compartment="mw8a3f7b63_2487_4017_931c_3f17eb64c5f6" initialConcentration="0" substanceUnits="MWBUILTINUNIT_molecule" hasOnlySubstanceUnits="false" boundaryCondition="false" constant="false">
        <notes>
          <body xmlns="http://www.w3.org/1999/xhtml">concentration of PD1-PDL1 complex</body>
        </notes>
        <annotation>
          <SimBiology xmlns="http://www.mathworks.com">
            <Unit Numerator="molecule" Denominator="micrometer^2"/>
          </SimBiology>
        </annotation>
      </species>
      <species id="mwfb7f4630_b154_4fae_a6d6_d71461fdf4f2" name="PD1_PDL2" compartment="mw8a3f7b63_2487_4017_931c_3f17eb64c5f6" initialConcentration="0" substanceUnits="MWBUILTINUNIT_molecule" hasOnlySubstanceUnits="false" boundaryCondition="false" constant="false">
        <notes>
          <body xmlns="http://www.w3.org/1999/xhtml">concentration of PD1-PDL2 complex</body>
        </notes>
        <annotation>
          <SimBiology xmlns="http://www.mathworks.com">
            <Unit Numerator="molecule" Denominator="micrometer^2"/>
          </SimBiology>
        </annotation>
      </species>
      <species id="mw13a74242_41f3_4e62_b7b1_a2ccc3a3ac94" name="PD1" compartment="mw8a3f7b63_2487_4017_931c_3f17eb64c5f6" initialConcentration="0" substanceUnits="MWBUILTINUNIT_molecule" hasOnlySubstanceUnits="false" boundaryCondition="false" constant="false">
        <notes>
          <body xmlns="http://www.w3.org/1999/xhtml">concentration of PD1 in synapse</body>
        </notes>
        <annotation>
          <SimBiology xmlns="http://www.mathworks.com">
            <Unit Numerator="molecule" Denominator="micrometer^2"/>
          </SimBiology>
        </annotation>
      </species>
      <species id="mw37d3fe0c_0c28_4071_ab08_edd43d7de4c4" name="PDL1" compartment="mw8a3f7b63_2487_4017_931c_3f17eb64c5f6" initialConcentration="0" substanceUnits="MWBUILTINUNIT_molecule" hasOnlySubstanceUnits="false" boundaryCondition="false" constant="false">
        <notes>
          <body xmlns="http://www.w3.org/1999/xhtml">concentration of PDL1 in synapse</body>
        </notes>
        <annotation>
          <SimBiology xmlns="http://www.mathworks.com">
            <Unit Numerator="molecule" Denominator="micrometer^2"/>
          </SimBiology>
        </annotation>
      </species>
      <species id="mwdaa6097a_1baf_4f1a_a0b0_aae346c8b612" name="PDL2" compartment="mw8a3f7b63_2487_4017_931c_3f17eb64c5f6" initialConcentration="0" substanceUnits="MWBUILTINUNIT_molecule" hasOnlySubstanceUnits="false" boundaryCondition="false" constant="false">
        <notes>
          <body xmlns="http://www.w3.org/1999/xhtml">concentration of PDL2 in synapse</body>
        </notes>
        <annotation>
          <SimBiology xmlns="http://www.mathworks.com">
            <Unit Numerator="molecule" Denominator="micrometer^2"/>
          </SimBiology>
        </annotation>
      </species>
      <species id="mw122d8fbc_6fa1_40b3_b9c2_35b7dc70cd3f" name="PD1_nivo" compartment="mw8a3f7b63_2487_4017_931c_3f17eb64c5f6" initialConcentration="0" substanceUnits="MWBUILTINUNIT_molecule" hasOnlySubstanceUnits="false" boundaryCondition="false" constant="false">
        <notes>
          <body xmlns="http://www.w3.org/1999/xhtml">concentration of PD1-nivolumab complex</body>
        </notes>
        <annotation>
          <SimBiology xmlns="http://www.mathworks.com">
            <Unit Numerator="molecule" Denominator="micrometer^2"/>
          </SimBiology>
        </annotation>
      </species>
      <species id="mw28be4822_13e3_4c26_8e75_359bda2b49a8" name="PD1_nivo_PD1" compartment="mw8a3f7b63_2487_4017_931c_3f17eb64c5f6" initialConcentration="0" substanceUnits="MWBUILTINUNIT_molecule" hasOnlySubstanceUnits="false" boundaryCondition="false" constant="false">
        <notes>
          <body xmlns="http://www.w3.org/1999/xhtml">concentration of PD1-nivolumab-PD1 complex</body>
        </notes>
        <annotation>
          <SimBiology xmlns="http://www.mathworks.com">
            <Unit Numerator="molecule" Denominator="micrometer^2"/>
          </SimBiology>
        </annotation>
      </species>
      <species id="mw71e39d87_b022_4538_9d84_b6880d6cd4c0" name="PDL1_durv" compartment="mw8a3f7b63_2487_4017_931c_3f17eb64c5f6" initialConcentration="0" substanceUnits="MWBUILTINUNIT_molecule" hasOnlySubstanceUnits="false" boundaryCondition="false" constant="false">
        <notes>
          <body xmlns="http://www.w3.org/1999/xhtml">concentration of PDL1-durvalumab complex</body>
        </notes>
        <annotation>
          <SimBiology xmlns="http://www.mathworks.com">
            <Unit Numerator="molecule" Denominator="micrometer^2"/>
          </SimBiology>
        </annotation>
      </species>
      <species id="mw6dd02de7_3ac2_473b_a571_99d8f504a2a6" name="PDL1_durv_PDL1" compartment="mw8a3f7b63_2487_4017_931c_3f17eb64c5f6" initialConcentration="0" substanceUnits="MWBUILTINUNIT_molecule" hasOnlySubstanceUnits="false" boundaryCondition="false" constant="false">
        <notes>
          <body xmlns="http://www.w3.org/1999/xhtml">concentration of PDL1-durvalumab-PDL1 complex</body>
        </notes>
        <annotation>
          <SimBiology xmlns="http://www.mathworks.com">
            <Unit Numerator="molecule" Denominator="micrometer^2"/>
          </SimBiology>
        </annotation>
      </species>
      <species id="mw818d0b31_c40e_4340_944a_75c058e64e08" name="TPDL1" compartment="mw8a3f7b63_2487_4017_931c_3f17eb64c5f6" initialConcentration="0" substanceUnits="MWBUILTINUNIT_molecule" hasOnlySubstanceUnits="false" boundaryCondition="false" constant="false">
        <notes>
          <body xmlns="http://www.w3.org/1999/xhtml">concentration of PDL1 in synapse of T cell</body>
        </notes>
        <annotation>
          <SimBiology xmlns="http://www.mathworks.com">
            <Unit Numerator="molecule" Denominator="micrometer^2"/>
          </SimBiology>
        </annotation>
      </species>
      <species id="mw40481391_a71d_4ffe_b6a3_95b2104ea094" name="TPDL1_durv" compartment="mw8a3f7b63_2487_4017_931c_3f17eb64c5f6" initialConcentration="0" substanceUnits="MWBUILTINUNIT_molecule" hasOnlySubstanceUnits="false" boundaryCondition="false" constant="false">
        <notes>
          <body xmlns="http://www.w3.org/1999/xhtml">concentration of TPDL1-durvalumab complex</body>
        </notes>
        <annotation>
          <SimBiology xmlns="http://www.mathworks.com">
            <Unit Numerator="molecule" Denominator="micrometer^2"/>
          </SimBiology>
        </annotation>
      </species>
      <species id="mw8369aaf6_5bcc_4866_97b6_6ef8e4d3c91b" name="TPDL1_durv_TPDL1" compartment="mw8a3f7b63_2487_4017_931c_3f17eb64c5f6" initialConcentration="0" substanceUnits="MWBUILTINUNIT_molecule" hasOnlySubstanceUnits="false" boundaryCondition="false" constant="false">
        <notes>
          <body xmlns="http://www.w3.org/1999/xhtml">concentration of TPDL1-durvalumab-TPDL1 complex</body>
        </notes>
        <annotation>
          <SimBiology xmlns="http://www.mathworks.com">
            <Unit Numerator="molecule" Denominator="micrometer^2"/>
          </SimBiology>
        </annotation>
      </species>
      <species id="mwc79e7416_6ad5_4bb1_8476_ed5d17ad53ce" name="CD28_CD80" compartment="mw8a3f7b63_2487_4017_931c_3f17eb64c5f6" initialConcentration="0" substanceUnits="MWBUILTINUNIT_molecule" hasOnlySubstanceUnits="false" boundaryCondition="false" constant="false">
        <notes>
          <body xmlns="http://www.w3.org/1999/xhtml">concentration of CD28-CD80 complex</body>
        </notes>
        <annotation>
          <SimBiology xmlns="http://www.mathworks.com">
            <Unit Numerator="molecule" Denominator="micrometer^2"/>
          </SimBiology>
        </annotation>
      </species>
      <species id="mw4547854f_e867_430b_b343_97453aa59678" name="CD28_CD80_CD28" compartment="mw8a3f7b63_2487_4017_931c_3f17eb64c5f6" initialConcentration="0" substanceUnits="MWBUILTINUNIT_molecule" hasOnlySubstanceUnits="false" boundaryCondition="false" constant="false">
        <notes>
          <body xmlns="http://www.w3.org/1999/xhtml">concentration of CD28-CD80-CD28 complex</body>
        </notes>
        <annotation>
          <SimBiology xmlns="http://www.mathworks.com">
            <Unit Numerator="molecule" Denominator="micrometer^2"/>
          </SimBiology>
        </annotation>
      </species>
      <species id="mwcbb44837_205a_40f2_bfd6_d9981dcb2c94" name="CD28_CD86" compartment="mw8a3f7b63_2487_4017_931c_3f17eb64c5f6" initialConcentration="0" substanceUnits="MWBUILTINUNIT_molecule" hasOnlySubstanceUnits="false" boundaryCondition="false" constant="false">
        <notes>
          <body xmlns="http://www.w3.org/1999/xhtml">concentration of CD28-CD86 complex</body>
        </notes>
        <annotation>
          <SimBiology xmlns="http://www.mathworks.com">
            <Unit Numerator="molecule" Denominator="micrometer^2"/>
          </SimBiology>
        </annotation>
      </species>
      <species id="mw40cfc0ca_4762_4a89_838a_66deb1eacd70" name="CD80_CTLA4" compartment="mw8a3f7b63_2487_4017_931c_3f17eb64c5f6" initialConcentration="0" substanceUnits="MWBUILTINUNIT_molecule" hasOnlySubstanceUnits="false" boundaryCondition="false" constant="false">
        <notes>
          <body xmlns="http://www.w3.org/1999/xhtml">concentration of CD80-CTLA4 complex</body>
        </notes>
        <annotation>
          <SimBiology xmlns="http://www.mathworks.com">
            <Unit Numerator="molecule" Denominator="micrometer^2"/>
          </SimBiology>
        </annotation>
      </species>
      <species id="mw8ad55d8a_d6df_4a43_adca_2e74efb19f37" name="CD80_CTLA4_CD80" compartment="mw8a3f7b63_2487_4017_931c_3f17eb64c5f6" initialConcentration="0" substanceUnits="MWBUILTINUNIT_molecule" hasOnlySubstanceUnits="false" boundaryCondition="false" constant="false">
        <notes>
          <body xmlns="http://www.w3.org/1999/xhtml">concentration of CD80-CTLA4-CD80 complex</body>
        </notes>
        <annotation>
          <SimBiology xmlns="http://www.mathworks.com">
            <Unit Numerator="molecule" Denominator="micrometer^2"/>
          </SimBiology>
        </annotation>
      </species>
      <species id="mw19e00d1d_bf7e_4d3d_a104_3f496d8c6cdf" name="CTLA4_CD80_CTLA4" compartment="mw8a3f7b63_2487_4017_931c_3f17eb64c5f6" initialConcentration="0" substanceUnits="MWBUILTINUNIT_molecule" hasOnlySubstanceUnits="false" boundaryCondition="false" constant="false">
        <notes>
          <body xmlns="http://www.w3.org/1999/xhtml">concentration of CTLA4-CD80-CTLA4 complex</body>
        </notes>
        <annotation>
          <SimBiology xmlns="http://www.mathworks.com">
            <Unit Numerator="molecule" Denominator="micrometer^2"/>
          </SimBiology>
        </annotation>
      </species>
      <species id="mw5473d67e_62c2_4d15_9aec_2192a55de156" name="CD80_CTLA4_CD80_CTLA4" compartment="mw8a3f7b63_2487_4017_931c_3f17eb64c5f6" initialConcentration="0" substanceUnits="MWBUILTINUNIT_molecule" hasOnlySubstanceUnits="false" boundaryCondition="false" constant="false">
        <notes>
          <body xmlns="http://www.w3.org/1999/xhtml">concentration of CD80-CTLA4-CD80-CTLA4 complex</body>
        </notes>
        <annotation>
          <SimBiology xmlns="http://www.mathworks.com">
            <Unit Numerator="molecule" Denominator="micrometer^2"/>
          </SimBiology>
        </annotation>
      </species>
      <species id="mwba275264_896a_42ed_bfd0_b9d438080161" name="CD86_CTLA4" compartment="mw8a3f7b63_2487_4017_931c_3f17eb64c5f6" initialConcentration="0" substanceUnits="MWBUILTINUNIT_molecule" hasOnlySubstanceUnits="false" boundaryCondition="false" constant="false">
        <notes>
          <body xmlns="http://www.w3.org/1999/xhtml">concentration of CD86-CTLA4 complex</body>
        </notes>
        <annotation>
          <SimBiology xmlns="http://www.mathworks.com">
            <Unit Numerator="molecule" Denominator="micrometer^2"/>
          </SimBiology>
        </annotation>
      </species>
      <species id="mwa8d37cce_ee58_4e86_a1ba_09bd44129532" name="CD86_CTLA4_CD86" compartment="mw8a3f7b63_2487_4017_931c_3f17eb64c5f6" initialConcentration="0" substanceUnits="MWBUILTINUNIT_molecule" hasOnlySubstanceUnits="false" boundaryCondition="false" constant="false">
        <notes>
          <body xmlns="http://www.w3.org/1999/xhtml">concentration of CD86-CTLA4-CD86 complex</body>
        </notes>
        <annotation>
          <SimBiology xmlns="http://www.mathworks.com">
            <Unit Numerator="molecule" Denominator="micrometer^2"/>
          </SimBiology>
        </annotation>
      </species>
      <species id="mw263da3d6_5007_4039_b8da_05ec1d6d1de4" name="TPDL1_CD80" compartment="mw8a3f7b63_2487_4017_931c_3f17eb64c5f6" initialConcentration="0" substanceUnits="MWBUILTINUNIT_molecule" hasOnlySubstanceUnits="false" boundaryCondition="false" constant="false">
        <notes>
          <body xmlns="http://www.w3.org/1999/xhtml">concentration of TPDL1-CD80 complex</body>
        </notes>
        <annotation>
          <SimBiology xmlns="http://www.mathworks.com">
            <Unit Numerator="molecule" Denominator="micrometer^2"/>
          </SimBiology>
        </annotation>
      </species>
      <species id="mw8e409b8f_51a1_4717_aa8e_09d1cea652f5" name="TPDL1_CD80_TPDL1" compartment="mw8a3f7b63_2487_4017_931c_3f17eb64c5f6" initialConcentration="0" substanceUnits="MWBUILTINUNIT_molecule" hasOnlySubstanceUnits="false" boundaryCondition="false" constant="false">
        <notes>
          <body xmlns="http://www.w3.org/1999/xhtml">concentration of TPDL1-CD80-TPDL1 complex</body>
        </notes>
        <annotation>
          <SimBiology xmlns="http://www.mathworks.com">
            <Unit Numerator="molecule" Denominator="micrometer^2"/>
          </SimBiology>
        </annotation>
      </species>
      <species id="mw8dddbd87_7cba_4480_aacf_322fefe15e00" name="CD28" compartment="mw8a3f7b63_2487_4017_931c_3f17eb64c5f6" initialConcentration="0" substanceUnits="MWBUILTINUNIT_molecule" hasOnlySubstanceUnits="false" boundaryCondition="false" constant="false">
        <notes>
          <body xmlns="http://www.w3.org/1999/xhtml">concentration of CD28 in synapse</body>
        </notes>
        <annotation>
          <SimBiology xmlns="http://www.mathworks.com">
            <Unit Numerator="molecule" Denominator="micrometer^2"/>
          </SimBiology>
        </annotation>
      </species>
      <species id="mwad31dd04_8f1c_468b_bf95_1024c36e69d2" name="CTLA4" compartment="mw8a3f7b63_2487_4017_931c_3f17eb64c5f6" initialConcentration="0" substanceUnits="MWBUILTINUNIT_molecule" hasOnlySubstanceUnits="false" boundaryCondition="false" constant="false">
        <notes>
          <body xmlns="http://www.w3.org/1999/xhtml">concentration of CTLA4 in synapse</body>
        </notes>
        <annotation>
          <SimBiology xmlns="http://www.mathworks.com">
            <Unit Numerator="molecule" Denominator="micrometer^2"/>
          </SimBiology>
        </annotation>
      </species>
      <species id="mwbfb8df59_75b6_4449_b6a2_bb5133f35c35" name="CD80" compartment="mw8a3f7b63_2487_4017_931c_3f17eb64c5f6" initialConcentration="0" substanceUnits="MWBUILTINUNIT_molecule" hasOnlySubstanceUnits="false" boundaryCondition="false" constant="false">
        <notes>
          <body xmlns="http://www.w3.org/1999/xhtml">concentration of CD80 in synapse</body>
        </notes>
        <annotation>
          <SimBiology xmlns="http://www.mathworks.com">
            <Unit Numerator="molecule" Denominator="micrometer^2"/>
          </SimBiology>
        </annotation>
      </species>
      <species id="mw2f62e6c4_a8f9_4511_b779_ef2dfc381412" name="CD86" compartment="mw8a3f7b63_2487_4017_931c_3f17eb64c5f6" initialConcentration="0" substanceUnits="MWBUILTINUNIT_molecule" hasOnlySubstanceUnits="false" boundaryCondition="false" constant="false">
        <notes>
          <body xmlns="http://www.w3.org/1999/xhtml">concentration of CD86 in synapse</body>
        </notes>
        <annotation>
          <SimBiology xmlns="http://www.mathworks.com">
            <Unit Numerator="molecule" Denominator="micrometer^2"/>
          </SimBiology>
        </annotation>
      </species>
      <species id="mw48ad0e90_4bc8_4c2d_b3b1_bce9f249e72d" name="CTLA4_ipi" compartment="mw8a3f7b63_2487_4017_931c_3f17eb64c5f6" initialConcentration="0" substanceUnits="MWBUILTINUNIT_molecule" hasOnlySubstanceUnits="false" boundaryCondition="false" constant="false">
        <notes>
          <body xmlns="http://www.w3.org/1999/xhtml">concentration of CTLA4-ipilimumab complex</body>
        </notes>
        <annotation>
          <SimBiology xmlns="http://www.mathworks.com">
            <Unit Numerator="molecule" Denominator="micrometer^2"/>
          </SimBiology>
        </annotation>
      </species>
      <species id="mwb86eb755_5b57_4338_b9db_0d5da84f0b05" name="CTLA4_ipi_CTLA4" compartment="mw8a3f7b63_2487_4017_931c_3f17eb64c5f6" initialConcentration="0" substanceUnits="MWBUILTINUNIT_molecule" hasOnlySubstanceUnits="false" boundaryCondition="false" constant="false">
        <notes>
          <body xmlns="http://www.w3.org/1999/xhtml">concentration of CTLA4-ipilimumab-CTLA4 complex</body>
        </notes>
        <annotation>
          <SimBiology xmlns="http://www.mathworks.com">
            <Unit Numerator="molecule" Denominator="micrometer^2"/>
          </SimBiology>
        </annotation>
      </species>
    </listOfSpecies>
    <listOfParameters>
      <parameter id="mw7ded0f15_7079_4e08_8f41_f29d077c3fb3" name="k_cell_clear" value="0.1" units="MWDERIVEDUNIT_1__day" constant="true">
        <notes>
          <body xmlns="http://www.w3.org/1999/xhtml">Rate of dead cell clearance from tumour compartment (estimated)</body>
        </notes>
      </parameter>
      <parameter id="mw3219f4aa_c919_4aeb_a521_4e4e45145abb" name="cell" value="1" units="MWUSERUNIT_cell" constant="true"/>
      <parameter id="mw873cf2a3_48bc_4d5b_b015_aec7bcaec40e" name="day" value="1" units="MWBUILTINUNIT_day" constant="true"/>
      <parameter id="mwf95c81c0_7393_4705_be71_106000d5f70a" name="vol_cell" value="2572.44078451444" units="MWDERIVEDUNIT_micrometer___3__cell" constant="true">
        <notes>
          <body xmlns="http://www.w3.org/1999/xhtml">Average volume of cancer cell calculated based on cancer cell diameter (Abramczyk 2015, PMID: 25730442)</body>
        </notes>
      </parameter>
      <parameter id="mwfb1b43c2_b78e_4240_b335_b60a190f632a" name="vol_Tcell" value="175.015709799539" units="MWDERIVEDUNIT_micrometer___3__cell" constant="true">
        <notes>
          <body xmlns="http://www.w3.org/1999/xhtml">Average volume of T cells calculated based on the average T cell diameter (Chapman 1981, PMID: 6975780)</body>
        </notes>
      </parameter>
      <parameter id="mwc3e516a2_b5ee_4123_b84b_53c342fe8800" name="V_Tmin" value="1e-06" units="MWBUILTINPREFIX_milli_MWBUILTINUNIT_liter" constant="true">
        <notes>
          <body xmlns="http://www.w3.org/1999/xhtml">Cancer-Free Tumour compartment volume(estimated)</body>
        </notes>
      </parameter>
      <parameter id="mw869a6065_9d38_42d3_b656_97b7a30930ec" name="C_total" value="0" units="MWUSERUNIT_cell" constant="false"/>
      <parameter id="mw414de7fa_01fc_49ae_9b5d_a611119e3a83" name="T_total" value="0" units="MWUSERUNIT_cell" constant="false"/>
      <parameter id="mw87a78b7e_3219_46f2_9ee7_c73008995535" name="T_total_LN" value="0" units="MWUSERUNIT_cell" constant="false"/>
      <parameter id="mwb24ec254_4edf_4575_aeea_29101fadbe06" name="R_Tcell" value="1" units="MWDERIVEDUNIT_cell__day" constant="false"/>
      <parameter id="mwf19a0fa3_8613_4538_ad32_d7adc2bf1718" name="Tregs_" value="0" units="MWUSERUNIT_cell" constant="false"/>
      <parameter id="mwc3749fc0_59a6_4d1f_9151_31314437e760" name="H_APC" value="0.5" units="dimensionless" constant="false"/>
      <parameter id="mwc0e39b16_7287_4f0e_8adb_8676c03e59eb" name="H_mAPC" value="1" units="dimensionless" constant="false"/>
      <parameter id="mwd010b242_df7e_44ee_bc22_3a3b9ef4b44a" name="H_PD1_C1" value="0.9" units="dimensionless" constant="false"/>
      <parameter id="mw340ec6fe_3b8b_414b_bfd8_29dfb7a9feae" name="H_PD1_APC" value="0.9" units="dimensionless" constant="false"/>
      <parameter id="mw1d3a1f5f_737e_4c69_b399_78e608b0bd79" name="H_CD28_C1" value="0.1" units="dimensionless" constant="false"/>
      <parameter id="mwa8d4920b_daec_4866_bfb3_23c762aa8239" name="H_CD28_APC" value="0.1" units="dimensionless" constant="false"/>
      <parameter id="mw9c43cf39_2e4b_40ed_987a_b812111ab2ba" name="H_MDSC_C1" value="1" units="dimensionless" constant="false"/>
      <parameter id="mw171e523b_c242_4865_a38b_e4768127c393" name="H_ENT_C1" value="1" units="dimensionless" constant="false"/>
      <parameter id="mw1c70db6c_706a_4c8d_ba5f_0f04df6321e4" name="k_C1_growth" value="0.00673" units="MWDERIVEDUNIT_1__day" constant="true">
        <notes>
          <body xmlns="http://www.w3.org/1999/xhtml">Cancer cell growth rate (Ryu 2014, PMID: 24895040)</body>
        </notes>
      </parameter>
      <parameter id="mw42940e13_7ccc_462e_b8a7_56b54cf28b02" name="C_max" value="862890782185.996" units="MWUSERUNIT_cell" constant="true">
        <notes>
          <body xmlns="http://www.w3.org/1999/xhtml">Cancer cell capacity calculated from tumour maximum diameter (Chen 2014, PMID: 25184733) and cancer cell density (Del Monte 2009, PMID: 19176997; Barnes 2016 PMID: 26332194)</body>
        </notes>
      </parameter>
      <parameter id="mw172fb05a_325f_4eb3_989a_dddf14e6f7a6" name="k_C1_death" value="0.0001" units="MWDERIVEDUNIT_1__day" constant="true">
        <notes>
          <body xmlns="http://www.w3.org/1999/xhtml">Cancer cell death rate from innate immune cells (Palsson 2013, PMID: 24074340)</body>
        </notes>
      </parameter>
      <parameter id="mw9ddd73b4_eaf9_41d5_9b15_d745457904d6" name="k_C1_therapy" value="0" units="MWDERIVEDUNIT_1__day" constant="false">
        <notes>
          <body xmlns="http://www.w3.org/1999/xhtml">Rate of C1 killing by therapy</body>
        </notes>
      </parameter>
      <parameter id="mw09413063_6ae3_4dc8_bca8_6ea5b4c2c421" name="initial_tumour_diameter" value="0.1" units="MWBUILTINPREFIX_centi_MWBUILTINUNIT_meter" constant="true"/>
      <parameter id="mw40433098_1ce7_4592_a225_12c51791228e" name="n_T0_clones" value="100" units="dimensionless" constant="true">
        <notes>
          <body xmlns="http://www.w3.org/1999/xhtml">Number of T cell clones (estimated)</body>
        </notes>
      </parameter>
      <parameter id="mwe16f4e41_7017_43c6_adad_17fdf20c7e94" name="Q_T0_in" value="346.455379491788" units="MWDERIVEDUNIT_cell__day" constant="true">
        <notes>
          <body xmlns="http://www.w3.org/1999/xhtml">Rate of naive T cell transport into the lLN calculated based on naive T cell entry rate estimated based on 12-hr dwell time of T cells in the LN (Mandl 2012, PMID: 23071319) and assuming 600 LN in the body (Ferrer 1998, PMID: 9803196), T cell density in the blood (Autissier 2010, PMID: 20099249) and T cell diversity (Robins 2009, PMID: 19706884)</body>
        </notes>
      </parameter>
      <parameter id="mwe97a7170_0f37_4057_8093_c11b2452cf24" name="Q_T0_out" value="1.13" units="MWDERIVEDUNIT_1__day" constant="true">
        <notes>
          <body xmlns="http://www.w3.org/1999/xhtml">Rate of naive T cell transport out of the LN (Mandl 2012, PMID: 23071319)</body>
        </notes>
      </parameter>
      <parameter id="mw9a77ad14_cea3_4cf9_88e4_0f79f5a067b1" name="k_T0_act" value="20" units="MWDERIVEDUNIT_1__day" constant="true">
        <notes>
          <body xmlns="http://www.w3.org/1999/xhtml">T0 activation ratecalculated based on the rate of T cell activation (De Boer and Perelson 1995, PMID: 7475092)</body>
        </notes>
      </parameter>
      <parameter id="mw9688dcf2_ff84_489f_8d4e_e42e32628680" name="k_T0_pro" value="1" units="MWDERIVEDUNIT_1__day" constant="true">
        <notes>
          <body xmlns="http://www.w3.org/1999/xhtml">T0 proliferation rate(Marchingo 2014, PMID: 25430770)</body>
        </notes>
      </parameter>
      <parameter id="mwc53d9795_0266_4b4a_9f2e_b1ee4a2215dd" name="k_T0_death" value="0.01" units="MWDERIVEDUNIT_1__day" constant="true">
        <notes>
          <body xmlns="http://www.w3.org/1999/xhtml">T0 death rate(De Boer and Perelson 1995, PMID: 7475092)</body>
        </notes>
      </parameter>
      <parameter id="mw710ed142_a7e8_479d_af8a_06128d0736de" name="q_T0_P_in" value="0.20542535" units="MWDERIVEDUNIT_1__minute" constant="true">
        <notes>
          <body xmlns="http://www.w3.org/1999/xhtml">rate of T0 tranport into the peripheral compartment calculated based on T cell transmigration rate (Zhu 1996, PMID: 8706023) and T cell adhesion density (Zhu 1996, PMID: 8706023)</body>
        </notes>
      </parameter>
      <parameter id="mwfed80ebd_6b49_4181_ae55_82bf4a3821ef" name="q_T0_P_out" value="0.015" units="MWDERIVEDUNIT_1__day" constant="true">
        <notes>
          <body xmlns="http://www.w3.org/1999/xhtml">rate of T0 tranport out of the peripheral compartment (Zhu 1996, PMID: 8706023)</body>
        </notes>
      </parameter>
      <parameter id="mwe71c2a74_e339_4309_b0a3_ffae4221d0f5" name="q_T0_T_in" value="3.35e-06" units="MWDERIVEDUNIT_1__centimeter___3_minute" constant="true">
        <notes>
          <body xmlns="http://www.w3.org/1999/xhtml">rate of T0 tranport into the tumour compartment calculated based on T cell transmigration rate (Zhu 1996, PMID: 8706023) and T cell adhesion density (Zhu 1996, PMID: 8706023)</body>
        </notes>
      </parameter>
      <parameter id="mwa6fb9cc8_60a7_4f9a_b0fe_54eaf246c14f" name="q_T0_LN_out" value="24" units="MWDERIVEDUNIT_1__day" constant="true">
        <notes>
          <body xmlns="http://www.w3.org/1999/xhtml">rate of T0 tranport out of the LN compartment (De Boer and Perelson 1995, PMID: 7475092)</body>
        </notes>
      </parameter>
      <parameter id="mw20524179_3d46_4f4a_9273_f6c27e599e39" name="k_IL2_deg" value="0.2" units="MWDERIVEDUNIT_1__minute" constant="true">
        <notes>
          <body xmlns="http://www.w3.org/1999/xhtml">rate of IL2 degradation (Lotze 1985, PMID: 3871099)</body>
        </notes>
      </parameter>
      <parameter id="mwcc08dc35_8b1e_47bd_a9f2_95cab1148c26" name="k_IL2_cons" value="6e-06" units="MWDERIVEDUNIT_nanomole__cell__hour" constant="true">
        <notes>
          <body xmlns="http://www.w3.org/1999/xhtml">rate of IL2 consumption by T cells (Lotze 1985, PMID: 3871099)</body>
        </notes>
      </parameter>
      <parameter id="mw8ce3daed_6e8f_48ae_a864_394ea94a5271" name="k_IL2_sec" value="3e-05" units="MWDERIVEDUNIT_nanomole__cell__hour" constant="true">
        <notes>
          <body xmlns="http://www.w3.org/1999/xhtml">rate of IL2 secretion from T cells (Han 2012, PMID: 22160692; Thurley 2015, PMID: 25923703; Liu 2001)</body>
        </notes>
      </parameter>
      <parameter id="mw89746d66_728f_440c_9d81_fe1262546a6d" name="IL2_50" value="0.32" units="MWBUILTINPREFIX_nano_MWBUILTINUNIT_molarity" constant="true">
        <notes>
          <body xmlns="http://www.w3.org/1999/xhtml">T cell activation half-maximal IL2 concentration (Marchingo 2014, PMID: 25430770)</body>
        </notes>
      </parameter>
      <parameter id="mwbfe0bc06_0327_4308_8218_4fc5c70e9eed" name="IL2_50_Treg" value="0.0032" units="MWBUILTINPREFIX_nano_MWBUILTINUNIT_molarity" constant="true">
        <notes>
          <body xmlns="http://www.w3.org/1999/xhtml">Treg activation half-maximal IL2 concentration (Wang and Smith 1987, PMID: 3116143)</body>
        </notes>
      </parameter>
      <parameter id="mw47dba5cf_7969_4e24_9458_2f67cf42fe8a" name="N0" value="2" units="dimensionless" constant="true">
        <notes>
          <body xmlns="http://www.w3.org/1999/xhtml">numer of activated T cell generation by TCR signaling only(Marchingo 2014, PMID: 25430770)</body>
        </notes>
      </parameter>
      <parameter id="mw1fa7d989_eca1_4c20_a402_338a8e431153" name="N_costim" value="3" units="dimensionless" constant="true">
        <notes>
          <body xmlns="http://www.w3.org/1999/xhtml">numer of activated T cell generation by co-stimulatory signaling only (Marchingo 2014, PMID: 25430770)</body>
        </notes>
      </parameter>
      <parameter id="mw2f8f7954_3483_42e8_853f_e3b8394d4e39" name="N_IL2" value="11" units="dimensionless" constant="true">
        <notes>
          <body xmlns="http://www.w3.org/1999/xhtml">maximum number of activated T cell generations due to IL2 (Marchingo 2014, PMID: 25430770)</body>
        </notes>
      </parameter>
      <parameter id="mw1f54ed76_4c5d_4e44_ab5d_06f95d6e6efa" name="k_Treg" value="2" units="MWDERIVEDUNIT_1__day" constant="true">
        <notes>
          <body xmlns="http://www.w3.org/1999/xhtml">Rate of T cell death by Tregs (estimated)</body>
        </notes>
      </parameter>
      <parameter id="mw50b77a60_c9f8_4052_a5d0_85271a210102" name="H_P0" value="1" units="dimensionless" constant="false"/>
      <parameter id="mw7995ec59_d3b7_4642_aefa_9a949dfb58d7" name="N_aT" value="1" units="dimensionless" constant="false"/>
      <parameter id="mwc01ae599_f26d_4339_a279_dadb385cee85" name="n_T1_clones" value="100" units="dimensionless" constant="true">
        <notes>
          <body xmlns="http://www.w3.org/1999/xhtml">Number of T cell clones (estimated)</body>
        </notes>
      </parameter>
      <parameter id="mw44de9ada_c825_412a_9faf_07aee457ffad" name="Q_T1_in" value="212.605867699863" units="MWDERIVEDUNIT_cell__day" constant="true">
        <notes>
          <body xmlns="http://www.w3.org/1999/xhtml">Rate of naive T cell transport into the lLN calculated based on naive T cell entry rate estimated based on 12-hr dwell time of T cells in the LN (Mandl 2012, PMID: 23071319) and assuming 600 LN in the body (Ferrer 1998, PMID: 9803196), T cell density in the blood (Autissier 2010, PMID: 20099249) and T cell diversity (Robins 2009, PMID: 19706884)</body>
        </notes>
      </parameter>
      <parameter id="mwbc50e857_6f5c_490b_b881_fc07604962cb" name="Q_T1_out" value="1.13" units="MWDERIVEDUNIT_1__day" constant="true">
        <notes>
          <body xmlns="http://www.w3.org/1999/xhtml">Rate of naive T cell transport out of the LN (Mandl 2012, PMID: 23071319)</body>
        </notes>
      </parameter>
      <parameter id="mw85f39572_93f1_40d5_b76e_09a4cd2890a2" name="k_T1_act" value="20" units="MWDERIVEDUNIT_1__day" constant="true">
        <notes>
          <body xmlns="http://www.w3.org/1999/xhtml">T1 activation ratecalculated based on the rate of T cell activation (De Boer and Perelson 1995, PMID: 7475092)</body>
        </notes>
      </parameter>
      <parameter id="mwc735249e_b41f_42c3_aff5_bac0796441c7" name="k_T1_pro" value="1" units="MWDERIVEDUNIT_1__day" constant="true">
        <notes>
          <body xmlns="http://www.w3.org/1999/xhtml">T1 proliferation rate(Marchingo 2014, PMID: 25430770)</body>
        </notes>
      </parameter>
      <parameter id="mwe0fd3e62_9009_4e5e_a5cd_92f7323fef48" name="k_T1_death" value="0.01" units="MWDERIVEDUNIT_1__day" constant="true">
        <notes>
          <body xmlns="http://www.w3.org/1999/xhtml">T1 death rate(De Boer and Perelson 1995, PMID: 7475092)</body>
        </notes>
      </parameter>
      <parameter id="mwe257cda2_4621_475b_9ea2_b3fb17944ee1" name="q_T1_P_in" value="0.20542535" units="MWDERIVEDUNIT_1__minute" constant="true">
        <notes>
          <body xmlns="http://www.w3.org/1999/xhtml">rate of T1 tranport into the peripheral compartment calculated based on T cell transmigration rate (Zhu 1996, PMID: 8706023) and T cell adhesion density (Zhu 1996, PMID: 8706023)</body>
        </notes>
      </parameter>
      <parameter id="mw5b4f1d1c_4b8c_400a_98be_742b19edb605" name="q_T1_P_out" value="1" units="MWDERIVEDUNIT_1__day" constant="true">
        <notes>
          <body xmlns="http://www.w3.org/1999/xhtml">rate of T1 tranport out of the peripheral compartment (Zhu 1996, PMID: 8706023)</body>
        </notes>
      </parameter>
      <parameter id="mw0998cc54_613a_4269_92f2_5ef45728a032" name="q_T1_T_in" value="3.35e-06" units="MWDERIVEDUNIT_1__centimeter___3_minute" constant="true">
        <notes>
          <body xmlns="http://www.w3.org/1999/xhtml">rate of T1 tranport into the tumour compartment calculated based on T cell transmigration rate (Zhu 1996, PMID: 8706023) and T cell adhesion density (Zhu 1996, PMID: 8706023)</body>
        </notes>
      </parameter>
      <parameter id="mw0f91adb1_e1a0_4b47_851e_57909aefce4e" name="q_T1_LN_out" value="24" units="MWDERIVEDUNIT_1__day" constant="true">
        <notes>
          <body xmlns="http://www.w3.org/1999/xhtml">rate of T1 tranport out of the LN compartment (De Boer and Perelson 1995, PMID: 7475092)</body>
        </notes>
      </parameter>
      <parameter id="mwfad51e40_14e2_4b64_8721_2c6572fda68f" name="k_T1" value="0.1" units="MWDERIVEDUNIT_1__day" constant="true">
        <notes>
          <body xmlns="http://www.w3.org/1999/xhtml">Rate of T cell exhaustion by cancer cells (estimated)</body>
        </notes>
      </parameter>
      <parameter id="mw584f9879_e233_41a1_9bb5_b5c96a1d5d64" name="k_C_T1" value="2" units="MWDERIVEDUNIT_1__day" constant="true">
        <notes>
          <body xmlns="http://www.w3.org/1999/xhtml">Rate of cancer cell death by T cells (estimated)</body>
        </notes>
      </parameter>
      <parameter id="mwea3982d2_4180_4267_ae41_9b7d7abf567f" name="H_P1" value="1" units="dimensionless" constant="false"/>
      <parameter id="mwb7b6477a_7e67_47bf_aa97_021b08e383da" name="k_APC_mat" value="1.5" units="MWDERIVEDUNIT_1__day" constant="true">
        <notes>
          <body xmlns="http://www.w3.org/1999/xhtml">Maximum rate of APC maturation(Chen 2014, PMID: 25184733)</body>
        </notes>
      </parameter>
      <parameter id="mwa8981de5_f723_480d_b833_54b4f09e971f" name="k_APC_mig" value="4" units="MWDERIVEDUNIT_1__day" constant="true">
        <notes>
          <body xmlns="http://www.w3.org/1999/xhtml">Rate of APC migration(Russo Halin 2016, PMID: 26876174)</body>
        </notes>
      </parameter>
      <parameter id="mw848c0b31_2892_4fd2_884f_93f3098a5cab" name="k_APC_death" value="0.01" units="MWDERIVEDUNIT_1__day" constant="true">
        <notes>
          <body xmlns="http://www.w3.org/1999/xhtml">Rate of APC death(Marino and Kirschner 2004, PMID: 15038983)</body>
        </notes>
      </parameter>
      <parameter id="mw43a9819d_5a51_4f4a_83fb_f7c7169d089c" name="k_mAPC_death" value="0.02" units="MWDERIVEDUNIT_1__day" constant="true">
        <notes>
          <body xmlns="http://www.w3.org/1999/xhtml">Rate of mAPC death(Marino and Kirschner 2004, PMID: 15038983)</body>
        </notes>
      </parameter>
      <parameter id="mw76a9822b_e007_465e_8747_8986355dc5fc" name="APC0_T" value="400000" units="MWDERIVEDUNIT_cell__milliliter" constant="true">
        <notes>
          <body xmlns="http://www.w3.org/1999/xhtml">Steady state density of CD103+ APCs in the tumor, calculated to fit basal APC equal to 26000/cm^3 from (Lavin 2017, PMID: 28475900)</body>
        </notes>
      </parameter>
      <parameter id="mw2d81ef83_faa2_4ab3_b98f_bbd25d901293" name="APC0_LN" value="1200000" units="MWDERIVEDUNIT_cell__milliliter" constant="true">
        <notes>
          <body xmlns="http://www.w3.org/1999/xhtml">Steady state density of all APC subtypes in the LN (Catron 2004, PMID: 15357945)- divided by 10 to only take CD103+ based on (Lavin 2017, PMID: 28475900)</body>
        </notes>
      </parameter>
      <parameter id="mw807e317e_560c_40f9_977c_794faaf32a55" name="k_c" value="2" units="MWDERIVEDUNIT_1__day" constant="true">
        <notes>
          <body xmlns="http://www.w3.org/1999/xhtml">Cytokine rate constant(Chen 2014, PMID: 25184733)</body>
        </notes>
      </parameter>
      <parameter id="mw361830ff_0695_4180_9cba_01a7abac5a5c" name="c0" value="1e-09" units="MWBUILTINUNIT_molarity" constant="true">
        <notes>
          <body xmlns="http://www.w3.org/1999/xhtml">Baseline cytokine concentration(Chen 2014, PMID: 25184733)</body>
        </notes>
      </parameter>
      <parameter id="mw361a3d85_2712_4cb1_a85d_81e670724570" name="c50" value="1e-09" units="MWBUILTINUNIT_molarity" constant="true">
        <notes>
          <body xmlns="http://www.w3.org/1999/xhtml">Cytokine concentration for half-maximal APC maturation(Chen 2014, PMID: 25184733)</body>
        </notes>
      </parameter>
      <parameter id="mw39344378_48ab_41b3_81c5_bd216d0ac262" name="DAMPs" value="1.34e-14" units="MWDERIVEDUNIT_mole__cell" constant="true">
        <notes>
          <body xmlns="http://www.w3.org/1999/xhtml">Concentration of cytokines released per dying cancer cell (Milo 2013, PMID: 24114984, Ponomarenko 2016, PMID: 27298622)</body>
        </notes>
      </parameter>
      <parameter id="mw9b9ddae9_60d7_4217_b3a8_c593eed55a2e" name="n_sites_APC" value="10" units="dimensionless" constant="true">
        <notes>
          <body xmlns="http://www.w3.org/1999/xhtml">Maxium number of T Cells an APC can interact with (De Boer and Perelson 1995, PMID: 7475092)</body>
        </notes>
      </parameter>
      <parameter id="mw4334e045_9bd7_40f3_9892_a2bafa9975f1" name="kin" value="14.4" units="MWDERIVEDUNIT_1__day" constant="true">
        <notes>
          <body xmlns="http://www.w3.org/1999/xhtml">Rate of MHC internalization (Chen 2014, PMID: 25184733)</body>
        </notes>
      </parameter>
      <parameter id="mw33340eab_dfa0_47dd_9f1c_cdc7e1b3f113" name="kout" value="28.8" units="MWDERIVEDUNIT_1__day" constant="true">
        <notes>
          <body xmlns="http://www.w3.org/1999/xhtml">Rate of MHC externalization (Chen 2014, PMID: 25184733)</body>
        </notes>
      </parameter>
      <parameter id="mw3e4f357a_b51b_44e2_ad8a_2a0a244ce321" name="k_P0_up" value="14.4" units="MWDERIVEDUNIT_1__day__cell" constant="true">
        <notes>
          <body xmlns="http://www.w3.org/1999/xhtml">Rate of antigen uptake by APCs (Chen 2014, PMID: 25184733)</body>
        </notes>
      </parameter>
      <parameter id="mw9861b3c5_d9b5_4765_a8f2_16e1bc5b7ceb" name="k_xP0_deg" value="2" units="MWDERIVEDUNIT_1__day" constant="true">
        <notes>
          <body xmlns="http://www.w3.org/1999/xhtml">Rate of extracellular antigen degradation (Palsson 2013, PMID: 24074340)</body>
        </notes>
      </parameter>
      <parameter id="mwd38409eb_d3b3_4103_880a_a8a2f26cac12" name="k_P0_deg" value="17.28" units="MWDERIVEDUNIT_1__day" constant="true">
        <notes>
          <body xmlns="http://www.w3.org/1999/xhtml">Rate of endosomal antigen degradation (Chen 2014, PMID: 25184733)</body>
        </notes>
      </parameter>
      <parameter id="mwf49d3257_f9f6_4ebd_89f3_50ed2ee044ab" name="k_p0_deg" value="144" units="MWDERIVEDUNIT_1__day" constant="true">
        <notes>
          <body xmlns="http://www.w3.org/1999/xhtml">Rate of endosomal epitope degradation (Chen 2014, PMID: 25184733)</body>
        </notes>
      </parameter>
      <parameter id="mwcedb38d5_362e_48c4_9105_4184cc176d83" name="k_P0_on" value="144000" units="MWDERIVEDUNIT_1__day__molarity" constant="true">
        <notes>
          <body xmlns="http://www.w3.org/1999/xhtml">Rate of antigen-MHC binding (Agrawal and Linderman 1996, PMID: 8944895)</body>
        </notes>
      </parameter>
      <parameter id="mw8f784a6d_03b9_40e1_b462_f1ef3ef83525" name="k_P0_d1" value="1e-07" units="MWBUILTINUNIT_molarity" constant="true">
        <notes>
          <body xmlns="http://www.w3.org/1999/xhtml">Antigen-MHC kd</body>
        </notes>
      </parameter>
      <parameter id="mwe0cecd41_c77b_4922_8d0f_3d5e52f5a07e" name="p0_50" value="2.64550264550265e-05" units="MWDERIVEDUNIT_molecule__micrometer___2" constant="true">
        <notes>
          <body xmlns="http://www.w3.org/1999/xhtml">calculated based on the number of molecules for half-maximal T cell activation (Kimachi 1997, PMID: 9464819) and synapse surface area</body>
        </notes>
      </parameter>
      <parameter id="mw40c735cd_cb8c_4a22_a177_d79985cd24a8" name="P0_C1" value="1e-08" units="MWDERIVEDUNIT_molarity__cell" constant="true">
        <notes>
          <body xmlns="http://www.w3.org/1999/xhtml">Concentration of P0 in C1</body>
        </notes>
      </parameter>
      <parameter id="mw9d216aed_26e5_49e5_8658_05e01e5a50fe" name="A_syn" value="37.8" units="MWDERIVEDUNIT_micrometer___2" constant="true">
        <notes>
          <body xmlns="http://www.w3.org/1999/xhtml">Surface area of the synapse (Jansson 2005, PMID: 16034096)</body>
        </notes>
      </parameter>
      <parameter id="mw549b5ad2_5c81_413b_b9e1_60dfad846309" name="A_Tcell" value="151.310411930437" units="MWDERIVEDUNIT_micrometer___2" constant="true">
        <notes>
          <body xmlns="http://www.w3.org/1999/xhtml">Surface area of the T cell calculated based on the average T cell diameter (Chapman 1981, PMID: 6975780)</body>
        </notes>
      </parameter>
      <parameter id="mw56450c9f_9e06_49dd_aab7_30d28e024b5b" name="A_cell" value="907.92027688745" units="MWDERIVEDUNIT_micrometer___2" constant="true">
        <notes>
          <body xmlns="http://www.w3.org/1999/xhtml">Surface area of the Cancer cell calculated based on the average Cancer cell diameter (Abramczyk 2015, PMID: 25730442)</body>
        </notes>
      </parameter>
      <parameter id="mw76d68c82_d3fa_4139_9826_b768277bddd3" name="A_APC" value="900" units="MWDERIVEDUNIT_micrometer___2" constant="true">
        <notes>
          <body xmlns="http://www.w3.org/1999/xhtml">Surface area of the APC (Agrawal and Linderman 1996, PMID: 8944895)</body>
        </notes>
      </parameter>
      <parameter id="mwb4548c6f_20fd_4bcc_9af2_ab9042a0b819" name="k_M1p0_TCR_on" value="1" units="MWDERIVEDUNIT_1__second_molecule__micrometer___2" constant="true">
        <notes>
          <body xmlns="http://www.w3.org/1999/xhtml">Rate of TCR binding to MHC-peptide complex (Lever 2014, PMID: 25145757)</body>
        </notes>
      </parameter>
      <parameter id="mw30b53315_debf_4bbb_a5d4_4069972ac311" name="k_M1p0_TCR_off" value="1" units="MWDERIVEDUNIT_1__second" constant="true">
        <notes>
          <body xmlns="http://www.w3.org/1999/xhtml">Rate of TCR unbinding from MHC-peptide complex (Lever 2014, PMID: 25145757)</body>
        </notes>
      </parameter>
      <parameter id="mw478e34f3_4cc6_42d8_87fa_426e1575d33b" name="TCR_p0_tot" value="103.813080670361" units="MWDERIVEDUNIT_molecule__micrometer___2" constant="true">
        <notes>
          <body xmlns="http://www.w3.org/1999/xhtml">Total number of TCR molecules per naive T cell calculated based on the number of molecules for TCR (Lever 2014, PMID: 25145757) and T cell surface area</body>
        </notes>
      </parameter>
      <parameter id="mw63fa0f59_348b_4249_acdb_c05bca7ae280" name="pTCR_p0_MHC_tot" value="0" units="MWDERIVEDUNIT_molecule__micrometer___2" constant="false">
        <notes>
          <body xmlns="http://www.w3.org/1999/xhtml">Total number of MHC-p0-TCR complexes of all different activation levels</body>
        </notes>
      </parameter>
      <parameter id="mw0f37821a_f54f_4578_9448_d7bd24d5396a" name="k_P1_up" value="14.4" units="MWDERIVEDUNIT_1__day__cell" constant="true">
        <notes>
          <body xmlns="http://www.w3.org/1999/xhtml">Rate of antigen uptake by APCs (Chen 2014, PMID: 25184733)</body>
        </notes>
      </parameter>
      <parameter id="mw488ac15f_bcda_4124_8550_362f2a3f11d1" name="k_xP1_deg" value="2" units="MWDERIVEDUNIT_1__day" constant="true">
        <notes>
          <body xmlns="http://www.w3.org/1999/xhtml">Rate of extracellular antigen degradation (Palsson 2013, PMID: 24074340)</body>
        </notes>
      </parameter>
      <parameter id="mw390cedeb_b602_4a82_b65a_77ee6c205e65" name="k_P1_deg" value="17.28" units="MWDERIVEDUNIT_1__day" constant="true">
        <notes>
          <body xmlns="http://www.w3.org/1999/xhtml">Rate of endosomal antigen degradation (Chen 2014, PMID: 25184733)</body>
        </notes>
      </parameter>
      <parameter id="mw7b6465a9_d9ae_41db_b2c8_90898bba0aa1" name="k_p1_deg" value="144" units="MWDERIVEDUNIT_1__day" constant="true">
        <notes>
          <body xmlns="http://www.w3.org/1999/xhtml">Rate of endosomal epitope degradation (Chen 2014, PMID: 25184733)</body>
        </notes>
      </parameter>
      <parameter id="mwec31aa0c_e8c5_4de8_831a_33d8f515277d" name="k_P1_on" value="144000" units="MWDERIVEDUNIT_1__day__molarity" constant="true">
        <notes>
          <body xmlns="http://www.w3.org/1999/xhtml">Rate of antigen-MHC binding (Agrawal and Linderman 1996, PMID: 8944895)</body>
        </notes>
      </parameter>
      <parameter id="mw096496aa_995d_4e70_8ccf_53cce7c1ce63" name="k_P1_d1" value="4e-08" units="MWBUILTINUNIT_molarity" constant="true">
        <notes>
          <body xmlns="http://www.w3.org/1999/xhtml">Antigen-MHC kd</body>
        </notes>
      </parameter>
      <parameter id="mwe8173793_2ca6_4a02_a6a2_c18ef3a1c6ed" name="p1_50" value="2.64550264550265e-05" units="MWDERIVEDUNIT_molecule__micrometer___2" constant="true">
        <notes>
          <body xmlns="http://www.w3.org/1999/xhtml">calculated based on the number of molecules for half-maximal T cell activation (Kimachi 1997, PMID: 9464819) and synapse surface area</body>
        </notes>
      </parameter>
      <parameter id="mw8651a4a0_5619_494d_ba98_151c9760efea" name="P1_C1" value="1e-08" units="MWDERIVEDUNIT_molarity__cell" constant="true">
        <notes>
          <body xmlns="http://www.w3.org/1999/xhtml">Concentration of P1 in C1</body>
        </notes>
      </parameter>
      <parameter id="mw9d2808da_3bba_4c89_92e3_43c55d47c29c" name="k_M1p1_TCR_on" value="1" units="MWDERIVEDUNIT_1__second_molecule__micrometer___2" constant="true">
        <notes>
          <body xmlns="http://www.w3.org/1999/xhtml">Rate of TCR binding to MHC-peptide complex (Lever 2014, PMID: 25145757)</body>
        </notes>
      </parameter>
      <parameter id="mwa302dee9_68d9_45e3_9804_fd3ce984d504" name="k_M1p1_TCR_off" value="1" units="MWDERIVEDUNIT_1__second" constant="true">
        <notes>
          <body xmlns="http://www.w3.org/1999/xhtml">Rate of TCR unbinding from MHC-peptide complex (Lever 2014, PMID: 25145757)</body>
        </notes>
      </parameter>
      <parameter id="mw0aecb575_312d_44d8_8725_e3b6db206757" name="k_M1p1_TCR_p" value="1" units="MWDERIVEDUNIT_1__second" constant="true">
        <notes>
          <body xmlns="http://www.w3.org/1999/xhtml">Rate of MHC-peptide-TCR complex modification (Lever 2014, PMID: 25145757)</body>
        </notes>
      </parameter>
      <parameter id="mw99631140_328b_4a2d_b58c_28217a130b59" name="phi_M1p1_TCR" value="0.09" units="MWDERIVEDUNIT_1__second" constant="true">
        <notes>
          <body xmlns="http://www.w3.org/1999/xhtml">Rate of MHC-peptide-TCR complex with maximal modification that leads to non-signaling(Lever 2014, PMID: 25145757)</body>
        </notes>
      </parameter>
      <parameter id="mwac8e27a0_ada1_448c_8e9b_d68ff3042555" name="N_M1p1_TCR" value="10" units="dimensionless" constant="true">
        <notes>
          <body xmlns="http://www.w3.org/1999/xhtml">Number of modifcation steps for MHC-peptide-TCR complex (Lever 2014, PMID: 25145757)</body>
        </notes>
      </parameter>
      <parameter id="mwb9ca1eb2_bf52_407a_99e2_ad0db4ea46d2" name="TCR_p1_tot" value="103.813080670361" units="MWDERIVEDUNIT_molecule__micrometer___2" constant="true">
        <notes>
          <body xmlns="http://www.w3.org/1999/xhtml">Total number of TCR molecules per naive T cell calculated based on the number of molecules for TCR (Lever 2014, PMID: 25145757) and T cell surface area</body>
        </notes>
      </parameter>
      <parameter id="mw72b691d2_e346_4558_927c_2443ea888580" name="pTCR_p1_MHC_tot" value="0" units="MWDERIVEDUNIT_molecule__micrometer___2" constant="false">
        <notes>
          <body xmlns="http://www.w3.org/1999/xhtml">Total number of MHC-p1-TCR complexes of all different activation levels</body>
        </notes>
      </parameter>
      <parameter id="mw4afa9502_bda0_4053_ab51_295aeaf6d4e5" name="kon_PD1_PDL1" value="0.0583333333333333" units="MWDERIVEDUNIT_1__micromolarity_nanometer_second" constant="true">
        <notes>
          <body xmlns="http://www.w3.org/1999/xhtml">kon of PD1-PDL1 binding kon for PD1-PDL1 (Cheng 2013, PMID: 23417675)</body>
        </notes>
      </parameter>
      <parameter id="mw60e3a0dd_960e_4b0f_b930_bc5971f1f1d6" name="q_P_nivo" value="8.8e-06" units="MWDERIVEDUNIT_liter__second" constant="true"/>
      <parameter id="mw5a7da654_87e0_42bd_962d_3f398e18eae3" name="q_T_nivo" value="8.52e-05" units="MWDERIVEDUNIT_milliliter__second" constant="true"/>
      <parameter id="mwb7096f53_5701_44cd_b45b_590a8bb1ea0e" name="q_LN_nivo" value="3.25e-06" units="MWDERIVEDUNIT_milliliter__second" constant="true"/>
      <parameter id="mw545d39cf_90c4_4fdb_852a_881f4b415bc8" name="q_LD_nivo" value="0.0015" units="MWDERIVEDUNIT_1__minute" constant="true"/>
      <parameter id="mw4bf315b4_4448_4780_8584_1b7140224377" name="k_cl_nivo" value="0.37" units="MWDERIVEDUNIT_liter__day" constant="true"/>
      <parameter id="mw21275fa2_2557_4c32_a3d9_e665cba46851" name="gamma_C_nivo" value="0.61" units="dimensionless" constant="true"/>
      <parameter id="mw2aa4543f_6511_4d5a_8ae0_37941c8ac97a" name="gamma_P_nivo" value="0.0452" units="dimensionless" constant="true"/>
      <parameter id="mw045b51d2_15ee_4291_98b2_b840b11bdbb1" name="gamma_T_nivo" value="0.522" units="dimensionless" constant="true"/>
      <parameter id="mw22861acd_d08d_4998_9ba0_66bebad3d43d" name="gamma_LN_nivo" value="0.2" units="dimensionless" constant="true"/>
      <parameter id="mw01262d82_a03b_4ff1_ba2d_140a2f9b9077" name="q_P_durv" value="8.8e-06" units="MWDERIVEDUNIT_liter__second" constant="true"/>
      <parameter id="mw8e9da096_c128_4255_af52_242692465df2" name="q_T_durv" value="8.52e-05" units="MWDERIVEDUNIT_milliliter__second" constant="true"/>
      <parameter id="mw22d415c5_0549_4274_9dc3_2c1384032c83" name="q_LN_durv" value="3.25e-06" units="MWDERIVEDUNIT_milliliter__second" constant="true"/>
      <parameter id="mw444563e6_c678_411f_9f59_b954b8ac90d1" name="q_LD_durv" value="0.0015" units="MWDERIVEDUNIT_1__minute" constant="true"/>
      <parameter id="mw5f492e39_23ce_436b_802b_e00c5e1af9aa" name="k_cl_durv" value="0.4" units="MWDERIVEDUNIT_liter__day" constant="true"/>
      <parameter id="mw7c74c8ea_18fa_452f_b63b_761dbd344c95" name="gamma_C_durv" value="0.58" units="dimensionless" constant="true"/>
      <parameter id="mwf37130b8_2bd1_4860_b285_7b7ec2c8cfef" name="gamma_P_durv" value="0.056" units="dimensionless" constant="true"/>
      <parameter id="mw78d61efb_1b92_4aef_9987_bcc0a69e45d8" name="gamma_T_durv" value="0.522" units="dimensionless" constant="true"/>
      <parameter id="mw251c5b11_25b6_4a87_82f4_540412af5ea7" name="gamma_LN_durv" value="0.2" units="dimensionless" constant="true"/>
      <parameter id="mw022c8e8e_5eb7_4257_90d2_3b67c1acc78a" name="q_P_ipi" value="1.15e-05" units="MWDERIVEDUNIT_liter__second" constant="true"/>
      <parameter id="mw51f039e0_edd8_4078_847d_bd1d134f26b3" name="q_T_ipi" value="8.52e-05" units="MWDERIVEDUNIT_milliliter__second" constant="true"/>
      <parameter id="mw361e65bd_36df_45a9_9d31_797b502e79df" name="q_LN_ipi" value="3.25e-06" units="MWDERIVEDUNIT_milliliter__second" constant="true"/>
      <parameter id="mw81f0ae42_35dc_4d37_9511_6440adf8785e" name="q_LD_ipi" value="0.0015" units="MWDERIVEDUNIT_1__minute" constant="true"/>
      <parameter id="mwac77271e_b433_49c9_a2b4_66f9c6afe0a2" name="k_cl_ipi" value="0.524" units="MWDERIVEDUNIT_liter__day" constant="true"/>
      <parameter id="mwfd4bac79_e449_4821_98e4_88759688637e" name="gamma_C_ipi" value="0.686" units="dimensionless" constant="true"/>
      <parameter id="mw85fb5088_d435_4361_8dd2_f157750e5144" name="gamma_P_ipi" value="0.0496" units="dimensionless" constant="true"/>
      <parameter id="mw1490e1c2_26d1_4b83_9cf3_16210cf274a9" name="gamma_T_ipi" value="0.522" units="dimensionless" constant="true"/>
      <parameter id="mwa30cd3bf_494b_4af8_9fc9_6c8740e45e1e" name="gamma_LN_ipi" value="0.2" units="dimensionless" constant="true"/>
      <parameter id="mw2810ffba_871f_41e3_b13f_3770a16a9eb7" name="kon_PD1_PDL2" value="0.0766666666666667" units="MWDERIVEDUNIT_1__micromolarity_nanometer_second" constant="true">
        <notes>
          <body xmlns="http://www.w3.org/1999/xhtml">kon of PD1-PDL2 binding kon for PD1-PDL2 (Cheng 2013, PMID: 23417675)</body>
        </notes>
      </parameter>
      <parameter id="mw52cfa457_aa56_45dd_9f67_234d3ca5fa8f" name="kon_PD1_nivo" value="1300000" units="MWDERIVEDUNIT_1__molarity_second" constant="true">
        <notes>
          <body xmlns="http://www.w3.org/1999/xhtml">kon of PD1-nivolumab binding kon for PD1-nivolumab (Wang 2014, PMID: 24872026)</body>
        </notes>
      </parameter>
      <parameter id="mwfd3f3a6d_09e0_46f6_a1ef_86b8ed405d4a" name="kon_PDL1_durv" value="430000" units="MWDERIVEDUNIT_1__molarity_second" constant="true">
        <notes>
          <body xmlns="http://www.w3.org/1999/xhtml">kon of PDL1-durvalumab binding kon for PDL1-durvalumab (Wang 2014, PMID: 24872026)</body>
        </notes>
      </parameter>
      <parameter id="mwcf7cc6fd_070d_4c39_b57b_d9562a168ad6" name="kon_CD28_CD80" value="0.133333333333333" units="MWDERIVEDUNIT_1__micromolarity_nanometer_second" constant="true">
        <notes>
          <body xmlns="http://www.w3.org/1999/xhtml">kon of CD28-CD80 binding kon for CD28-CD80 (Jansson 2005, PMID: 16034096)</body>
        </notes>
      </parameter>
      <parameter id="mw2e05d635_5432_4b41_b767_7c76be2f9bdc" name="kon_CD28_CD86" value="0.466666666666667" units="MWDERIVEDUNIT_1__micromolarity_nanometer_second" constant="true">
        <notes>
          <body xmlns="http://www.w3.org/1999/xhtml">kon of CD28-CD86 binding kon for CD28-CD86 (Jansson 2005, PMID: 16034096)</body>
        </notes>
      </parameter>
      <parameter id="mw31f48165_cf74_4d96_9bd3_211f9c65a8d5" name="kon_CTLA4_CD80" value="0.733333333333333" units="MWDERIVEDUNIT_1__micromolarity_nanometer_second" constant="true">
        <notes>
          <body xmlns="http://www.w3.org/1999/xhtml">kon of CTLA4-CD80 binding kon for CTLA4-CD80 (Jansson 2005, PMID: 16034096)</body>
        </notes>
      </parameter>
      <parameter id="mwebab6bc5_f1e2_45f5_83aa_0d7071343f18" name="kon_CTLA4_CD86" value="0.666666666666667" units="MWDERIVEDUNIT_1__micromolarity_nanometer_second" constant="true">
        <notes>
          <body xmlns="http://www.w3.org/1999/xhtml">kon of CTLA4-CD86 binding kon for CTLA4-CD86 (Jansson 2005, PMID: 16034096)</body>
        </notes>
      </parameter>
      <parameter id="mw51d56879_f327_41c4_a98b_5d8197b725eb" name="kon_CD80_PDL1" value="1.05333333333333" units="MWDERIVEDUNIT_1__micromolarity_nanometer_second" constant="true">
        <notes>
          <body xmlns="http://www.w3.org/1999/xhtml">kon of CD80-PDL1 binding kon for CD80-PDL1 (Jansson 2005, PMID: 16034096)</body>
        </notes>
      </parameter>
      <parameter id="mw9c833d89_dc82_4a2d_adde_e58b86191d37" name="kon_CTLA4_ipi" value="383000" units="MWDERIVEDUNIT_1__molarity_second" constant="true">
        <notes>
          <body xmlns="http://www.w3.org/1999/xhtml">kon of CTLA4-ipilimumab binding kon for CTLA4-ipilimumab (Wang 2014, PMID: 24872026)</body>
        </notes>
      </parameter>
      <parameter id="mw9c199711_6bf5_4d86_b86f_840eb4d89b8b" name="koff_PD1_PDL1" value="1.435" units="MWDERIVEDUNIT_1__second" constant="true">
        <notes>
          <body xmlns="http://www.w3.org/1999/xhtml">koff of PD1-PDL1 binding calculated based on the measured kd and kon (Cheng 2013, PMID: 23417675)</body>
        </notes>
      </parameter>
      <parameter id="mwee8ce984_4a3d_4402_876f_db1e59dfc831" name="koff_PD1_PDL2" value="0.529" units="MWDERIVEDUNIT_1__second" constant="true">
        <notes>
          <body xmlns="http://www.w3.org/1999/xhtml">koff of PD1-PDL2 binding calculated based on the measured kd and kon (Cheng 2013, PMID: 23417675)</body>
        </notes>
      </parameter>
      <parameter id="mwa115f6fc_b5ae_4a7e_94bb_14dee2f59556" name="koff_PD1_nivo" value="0.00338" units="MWDERIVEDUNIT_1__second" constant="true">
        <notes>
          <body xmlns="http://www.w3.org/1999/xhtml">koff of PD1-nivolumab binding calculated based on the measured kd and kon (Wang 2014, PMID: 24872026)</body>
        </notes>
      </parameter>
      <parameter id="mw6e44bf8a_4306_4beb_b1ff_25d04564dbfa" name="koff_PDL1_durv" value="0.028595" units="MWDERIVEDUNIT_1__second" constant="true">
        <notes>
          <body xmlns="http://www.w3.org/1999/xhtml">koff of PDL1-durvalumab binding calculated based on the measured kd and kon (Wang 2014, PMID: 24872026)</body>
        </notes>
      </parameter>
      <parameter id="mw621901cc_f50e_4bc7_adf8_b5c351fb09a8" name="koff_CD28_CD80" value="1.6" units="MWDERIVEDUNIT_1__second" constant="true">
        <notes>
          <body xmlns="http://www.w3.org/1999/xhtml">koff of CD28-CD80 binding calculated based on the measured kd and kon (Jansson 2005, PMID: 16034096)</body>
        </notes>
      </parameter>
      <parameter id="mw28552336_0c85_437c_9998_2e8f9ce68de9" name="koff_CD28_CD86" value="28" units="MWDERIVEDUNIT_1__second" constant="true">
        <notes>
          <body xmlns="http://www.w3.org/1999/xhtml">koff of CD28-CD86 binding calculated based on the measured kd and kon (Jansson 2005, PMID: 16034096)</body>
        </notes>
      </parameter>
      <parameter id="mw84e2deb9_1cd3_450c_b2b8_94c43d2162d7" name="koff_CTLA4_CD80" value="0.44" units="MWDERIVEDUNIT_1__second" constant="true">
        <notes>
          <body xmlns="http://www.w3.org/1999/xhtml">koff of CTLA4-CD80 binding calculated based on the measured kd and kon (Jansson 2005, PMID: 16034096)</body>
        </notes>
      </parameter>
      <parameter id="mw6ac546f0_4077_45ce_9e73_24328166614d" name="koff_CTLA4_CD86" value="5.2" units="MWDERIVEDUNIT_1__second" constant="true">
        <notes>
          <body xmlns="http://www.w3.org/1999/xhtml">koff of CTLA4-CD86 binding calculated based on the measured kd and kon (Jansson 2005, PMID: 16034096)</body>
        </notes>
      </parameter>
      <parameter id="mwd7ddebf0_8a9e_4baa_86c3_baac91692dbd" name="koff_CD80_PDL1" value="6.004" units="MWDERIVEDUNIT_1__second" constant="true">
        <notes>
          <body xmlns="http://www.w3.org/1999/xhtml">koff of CD80-PDL1 binding calculated based on the measured kd and kon (Jansson 2005, PMID: 16034096)</body>
        </notes>
      </parameter>
      <parameter id="mwae815775_3bd1_43bc_bda3_5385097b2101" name="koff_CTLA4_ipi" value="0.0069706" units="MWDERIVEDUNIT_1__second" constant="true">
        <notes>
          <body xmlns="http://www.w3.org/1999/xhtml">koff of CTLA4-ipilimumab binding calculated based on the measured kd and kon (Wang 2014, PMID: 24872026)</body>
        </notes>
      </parameter>
      <parameter id="mw0281e875_d54f_415a_abed_8a696977a6ac" name="Chi_PD1_nivo" value="3.33333330953227" units="MWDERIVEDUNIT_1__nanometer" constant="true">
        <notes>
          <body xmlns="http://www.w3.org/1999/xhtml">Antibody cross-arm binding efficiency  that also includes the conversion of kon from 3D to 2D(Estimated based on Wang 2014, PMID: 24872026)</body>
        </notes>
      </parameter>
      <parameter id="mw23919693_9302_4284_811c_aab220316fcf" name="Chi_PDL1_durv" value="33.3333330953227" units="MWDERIVEDUNIT_1__nanometer" constant="true">
        <notes>
          <body xmlns="http://www.w3.org/1999/xhtml">Antibody cross-arm binding efficiency  that also includes the conversion of kon from 3D to 2D(estimated)</body>
        </notes>
      </parameter>
      <parameter id="mw219f39b9_6590_4919_b37b_ded9dc041530" name="Chi_CTLA4_ipi" value="3.33333330953227" units="MWDERIVEDUNIT_1__nanometer" constant="true">
        <notes>
          <body xmlns="http://www.w3.org/1999/xhtml">Antibody cross-arm binding efficiency  that also includes the conversion of kon from 3D to 2D(Estimated)</body>
        </notes>
      </parameter>
      <parameter id="mw127481e6_dc43_448d_82a3_46d42b7066eb" name="PD1_50" value="6" units="MWDERIVEDUNIT_molecule__micrometer___2" constant="true">
        <notes>
          <body xmlns="http://www.w3.org/1999/xhtml">PD1/PDL1 concentration for half-maximal T cell inactivation (estimated)</body>
        </notes>
      </parameter>
      <parameter id="mwd9cae7f6_a1ac_4796_8932_3f5f5a48c324" name="n_PD1" value="2" units="dimensionless" constant="true">
        <notes>
          <body xmlns="http://www.w3.org/1999/xhtml">Hill coefficient for PD1/PDL1 half-maximal T cell inactivation (estimated)</body>
        </notes>
      </parameter>
      <parameter id="mwced7b380_945f_4154_9aca_b26abb9cb272" name="CD28_CD8X_50" value="200" units="MWDERIVEDUNIT_molecule__micrometer___2" constant="true">
        <notes>
          <body xmlns="http://www.w3.org/1999/xhtml">CD28-CD80/CD28-CD86 concentration for half-maximal T cell co-estimulation (estimated)</body>
        </notes>
      </parameter>
      <parameter id="mwe53b5a8c_224b_4bcf_81ba_c47c32c41330" name="n_CD28_CD8X" value="2" units="dimensionless" constant="true">
        <notes>
          <body xmlns="http://www.w3.org/1999/xhtml">Hill coefficient for CD28-CD80/CD28-CD86 half-maximal T cell co-estimulation (estimated)</body>
        </notes>
      </parameter>
      <parameter id="mw20938ee3_6910_4dcd_9b63_65a7ea804154" name="T_PD1_total" value="60000" units="MWBUILTINUNIT_molecule" constant="false">
        <notes>
          <body xmlns="http://www.w3.org/1999/xhtml">concentration of PD1 on T cells (Cheng 2014, PMID: 23417675)</body>
        </notes>
      </parameter>
      <parameter id="mw49777903_ed7f_4724_874a_ed3187284328" name="T_CD28_total" value="184000" units="MWBUILTINUNIT_molecule" constant="false">
        <notes>
          <body xmlns="http://www.w3.org/1999/xhtml">concentration of CD28 on T cells (Jansson 2005, PMID: 16034096)</body>
        </notes>
      </parameter>
      <parameter id="mw20a050c8_619e_4dfe_84c3_29ca311df2bd" name="T_CTLA4_syn" value="400" units="MWBUILTINUNIT_molecule" constant="false">
        <notes>
          <body xmlns="http://www.w3.org/1999/xhtml">concentration of CTLA4 on T cells (Jansson 2005, PMID: 16034096)</body>
        </notes>
      </parameter>
      <parameter id="mwe558348e_bb4a_41eb_8d7c_4b9357fe9e0b" name="T_PDL1_total" value="1600000" units="MWBUILTINUNIT_molecule" constant="false">
        <notes>
          <body xmlns="http://www.w3.org/1999/xhtml">concentration of PDL1 on T cells (Cheng 2014, PMID: 23417675)</body>
        </notes>
      </parameter>
      <parameter id="mw8bd19d82_a32e_45ef_9d8f_6aa5ca8a93f9" name="C1_PDL1_total" value="1600000" units="MWBUILTINUNIT_molecule" constant="false">
        <notes>
          <body xmlns="http://www.w3.org/1999/xhtml">number of PDL1 molecules per C1 cell (Cheng 2014, PMID: 23417675)</body>
        </notes>
      </parameter>
      <parameter id="mw38f890ad_f9dd_462a_a955_5d9acea9319b" name="C1_PDL2_total" value="2000" units="MWBUILTINUNIT_molecule" constant="false">
        <notes>
          <body xmlns="http://www.w3.org/1999/xhtml">number of PDL2 molecules per C1 cell (Cheng 2014, PMID: 23417675)</body>
        </notes>
      </parameter>
      <parameter id="mw39923c4b_3d00_4cb4_9a3b_ef54f508bae4" name="C1_CD80_total" value="40000" units="MWBUILTINUNIT_molecule" constant="false">
        <notes>
          <body xmlns="http://www.w3.org/1999/xhtml">number of CD80 molecules per C1 cell (Jansson 2005, PMID: 16034096)</body>
        </notes>
      </parameter>
      <parameter id="mw23acea19_3932_4b79_8f99_c8f34fc7bfae" name="C1_CD86_total" value="860000" units="MWBUILTINUNIT_molecule" constant="false">
        <notes>
          <body xmlns="http://www.w3.org/1999/xhtml">number of CD86 molecules per C1 cell (Jansson 2005, PMID: 16034096)</body>
        </notes>
      </parameter>
      <parameter id="mw4bd623f6_4a25_48d3_af3e_43a663a650e1" name="APC_PDL1_total" value="1600000" units="MWBUILTINUNIT_molecule" constant="false">
        <notes>
          <body xmlns="http://www.w3.org/1999/xhtml">number of PDL1 molecules per APC cell (Cheng 2014, PMID: 23417675)</body>
        </notes>
      </parameter>
      <parameter id="mw3e8d5b0e_8314_412b_a4c9_284487ad784b" name="APC_PDL2_total" value="2000" units="MWBUILTINUNIT_molecule" constant="false">
        <notes>
          <body xmlns="http://www.w3.org/1999/xhtml">number of PDL2 molecules per APC cell (Cheng 2014, PMID: 23417675)</body>
        </notes>
      </parameter>
      <parameter id="mwb5ae97a4_eff7_4514_9e35_21ae08463370" name="APC_CD80_total" value="40000" units="MWBUILTINUNIT_molecule" constant="false">
        <notes>
          <body xmlns="http://www.w3.org/1999/xhtml">number of CD80 molecules per APC cell (Jansson 2005, PMID: 16034096)</body>
        </notes>
      </parameter>
      <parameter id="mw6b465bc7_064f_42b9_89e2_6599d1323631" name="APC_CD86_total" value="860000" units="MWBUILTINUNIT_molecule" constant="false">
        <notes>
          <body xmlns="http://www.w3.org/1999/xhtml">number of CD86 molecules per APC cell (Jansson 2005, PMID: 16034096)</body>
        </notes>
      </parameter>
      <parameter id="mw17d4c2e3_8567_4775_bf1a_8a4fef2bf566" name="Treg_CTLA4_tot" value="5000" units="MWBUILTINUNIT_molecule" constant="false">
        <notes>
          <body xmlns="http://www.w3.org/1999/xhtml">Total number of CTLA4 on Treg cells (Jansson 2005, PMID: 16034096)</body>
        </notes>
      </parameter>
      <parameter id="mw58aefda1_8d32_4217_b551_be1c2dcf01f2" name="Treg_CTLA4_50" value="1000" units="MWBUILTINUNIT_molecule" constant="true">
        <notes>
          <body xmlns="http://www.w3.org/1999/xhtml">CTLA4 occupancy for half-maximal Treg inactivation by macrophages(estimated)</body>
        </notes>
      </parameter>
      <parameter id="mw10b74df2_4762_42df_907c_3626b5b9a9cf" name="n_Treg_CTLA4" value="2" units="dimensionless" constant="true">
        <notes>
          <body xmlns="http://www.w3.org/1999/xhtml">CTLA4 occupancy Hill coefficient for Treg inactivation by macrophages(estimated)</body>
        </notes>
      </parameter>
      <parameter id="mw98ee6307_028e_47f7_a57a_216dbc086479" name="k_CTLA4_ADCC" value="0.1" units="MWDERIVEDUNIT_1__day" constant="false">
        <notes>
          <body xmlns="http://www.w3.org/1999/xhtml">Anti-CTLA4 ADCC (antibody-dependent cellular cytotoxicity) rate of Treg (Richards 2008, PMID: 18723496)</body>
        </notes>
      </parameter>
      <parameter id="mwfc98733e_cf1b_454c_8d8c_470709585399" name="H_Treg_T" value="0" units="dimensionless" constant="false"/>
      <parameter id="mw7bd853a2_6d46_4d29_b96b_1f19ea12da35" name="H_Treg_P" value="0" units="dimensionless" constant="false"/>
      <parameter id="mw1c763d18_7b18_458f_9683_1a90956d47a8" name="k_rec_MDSC" value="1.2" units="MWDERIVEDUNIT_1__day" constant="true">
        <notes>
          <body xmlns="http://www.w3.org/1999/xhtml">Rate of MDSC recruitment into the tumor(Lai 2018, PMID: 29735668; Huang 2006, PMID: 17257744)</body>
        </notes>
      </parameter>
      <parameter id="mw59db0e06_6747_4f7e_89bc_c6a5cb4a59c0" name="kd_MDSC" value="0.015" units="MWDERIVEDUNIT_1__day" constant="true">
        <notes>
          <body xmlns="http://www.w3.org/1999/xhtml">Rate of MDSC death (Lai 2018, PMID: 29735668)</body>
        </notes>
      </parameter>
      <parameter id="mwb5579903_cf2c_463b_8ea3_505bf50feab9" name="IC50_ENT_C" value="3.74e-07" units="MWBUILTINUNIT_molarity" constant="true">
        <notes>
          <body xmlns="http://www.w3.org/1999/xhtml">ENT concentration for half-maximal tumor cell death(Bouchain 2002, PMID: 12593661; Lee 2001, PMID: 11221885)</body>
        </notes>
      </parameter>
      <parameter id="mw77c59a82_1821_48fa_b3d9_b175b1bb8a84" name="k_deg_CCL2" value="0.06" units="MWDERIVEDUNIT_1__hour" constant="true">
        <notes>
          <body xmlns="http://www.w3.org/1999/xhtml">rate of CCL2 degradation (Tanimoto 2007, PMID: 18089573)</body>
        </notes>
      </parameter>
      <parameter id="mw79c59ffb_f812_491f_af32_4cec33b7a4aa" name="k_deg_NO" value="135" units="MWDERIVEDUNIT_1__day" constant="true">
        <notes>
          <body xmlns="http://www.w3.org/1999/xhtml">rate of NO degradation (Hakim 1996, PMID: 8953625)</body>
        </notes>
      </parameter>
      <parameter id="mw91a23e45_f98f_411c_8e55_420464499b3a" name="k_deg_ArgI" value="0.173" units="MWDERIVEDUNIT_1__day" constant="true">
        <notes>
          <body xmlns="http://www.w3.org/1999/xhtml">rate of ArgI degradation (Schimke 1964, PMID: 14257612)</body>
        </notes>
      </parameter>
      <parameter id="mw38482bc8_1030_4e22_8d96_d5e1c98aab37" name="k_sec_CCL2" value="1.42e-10" units="MWDERIVEDUNIT_nanomole__cell__day" constant="true">
        <notes>
          <body xmlns="http://www.w3.org/1999/xhtml">rate of CCL2 secretion (Huang 2007, PMID: 17257744; Dutta, PMID: 29594759)</body>
        </notes>
      </parameter>
      <parameter id="mw768f4bd3_93b4_4c9a_a00f_61aa7d73a3f0" name="k_sec_NO" value="4.8e-07" units="MWDERIVEDUNIT_nanomole__cell__day" constant="true">
        <notes>
          <body xmlns="http://www.w3.org/1999/xhtml">rate of NO secretion from MDSCs (Serafini 2008, PMID: 18593947)</body>
        </notes>
      </parameter>
      <parameter id="mwb074dca8_ed98_4725_8ddf_e8b63c9ef57b" name="k_sec_ArgI" value="0.014" units="MWDERIVEDUNIT_molarity_microliter__cell__day" constant="true">
        <notes>
          <body xmlns="http://www.w3.org/1999/xhtml">rate of ArgI secretion (Serafini 2008, PMID: 18593947)</body>
        </notes>
      </parameter>
      <parameter id="mw6a119ae9_218d_4d8f_a16c_db3a6b36ab1f" name="IC50_ENT_NO" value="5.6e-10" units="MWBUILTINUNIT_molarity" constant="true">
        <notes>
          <body xmlns="http://www.w3.org/1999/xhtml">half-maximal ENT concentration for NO inhibition (Choo 2010, PMID: 20421217)</body>
        </notes>
      </parameter>
      <parameter id="mwb3c44fa0_a39d_4ac6_9ead_f3c42c74ab43" name="ki_Treg" value="2.7" units="MWDERIVEDUNIT_1__day" constant="true">
        <notes>
          <body xmlns="http://www.w3.org/1999/xhtml">rate of ArgI-induced Treg expension (Serafini 2008, PMID: 18593947)</body>
        </notes>
      </parameter>
      <parameter id="mwd3bb2d6d_c3da_431a_aa2a_b5c514c805c2" name="IC50_ArgI_CTL" value="61.7" units="MWUSERUNIT_mU" constant="true">
        <notes>
          <body xmlns="http://www.w3.org/1999/xhtml">rate of ArgI-induced T cell death (Serafini 2008, PMID: 18593947)</body>
        </notes>
      </parameter>
      <parameter id="mw893460ad_0455_463e_b617_7ab39b0a50e6" name="IC50_NO_CTL" value="7.5e-10" units="MWBUILTINUNIT_molarity" constant="true">
        <notes>
          <body xmlns="http://www.w3.org/1999/xhtml">rate of NO-induced T cell death (Serafini 2008, PMID: 18593947)</body>
        </notes>
      </parameter>
      <parameter id="mw499fe725_055e_4b57_8ec0_792073e47471" name="EC50_CCL2_rec" value="5e-10" units="MWBUILTINUNIT_molarity" constant="true">
        <notes>
          <body xmlns="http://www.w3.org/1999/xhtml">Half-maximal CCL2 level of MDSC recruitment (Ernst 1994, PMID: 8144933)</body>
        </notes>
      </parameter>
      <parameter id="mwfcf2c43c_060e_43c7_8b0b_44bd977df1c7" name="EC50_ArgI_Treg" value="22.1" units="MWUSERUNIT_mU" constant="true">
        <notes>
          <body xmlns="http://www.w3.org/1999/xhtml">Half-maximal ArgI level of Treg expansion (estimated; Serafini 2008, PMID: 18593947)</body>
        </notes>
      </parameter>
      <parameter id="mw2ecfcb93_fd1c_4d00_85f3_72b6af6c4c14" name="MDSC_max" value="163700" units="MWDERIVEDUNIT_cell__milliliter" constant="true">
        <notes>
          <body xmlns="http://www.w3.org/1999/xhtml">Maximal MDSC density in the tumour (estimated)</body>
        </notes>
      </parameter>
      <parameter id="mw9bccc5cf_c721_46fa_8585_dbe934728213" name="Treg_max" value="955" units="MWDERIVEDUNIT_cell__milliliter" constant="true">
        <notes>
          <body xmlns="http://www.w3.org/1999/xhtml">Maximal FoxP3+ T cell density in the tumor</body>
        </notes>
      </parameter>
      <parameter id="mw23257c95_bdbd_4464_8599_a174ca490f25" name="IC50_ENT_CCL2" value="1.2e-09" units="MWBUILTINUNIT_molarity" constant="true">
        <notes>
          <body xmlns="http://www.w3.org/1999/xhtml">half-maximal ENT concentration for CCL2 inhibition (Choo 2013, PMID: 24241152)</body>
        </notes>
      </parameter>
      <parameter id="mw7520abb5_5e88_4318_9002_236b1c23c5a4" name="k_brec_MDSC" value="0.0021" units="MWDERIVEDUNIT_1__day" constant="true">
        <notes>
          <body xmlns="http://www.w3.org/1999/xhtml">Baseline rate of MDSC migration into the tumor(Huang 2006, PMID: 17257744)</body>
        </notes>
      </parameter>
      <parameter id="mw92419197_a402_4a6a_8ab2_52c8b8227c41" name="IC50_ENT_ArgI" value="3.74e-07" units="MWBUILTINUNIT_molarity" constant="true">
        <notes>
          <body xmlns="http://www.w3.org/1999/xhtml">half-maximal ENT concentration for Arg I inhibition (Bouchain 2002, PMID: 12593661; Lee 2001, PMID: 11221885)</body>
        </notes>
      </parameter>
      <parameter id="mw645820bf_d861_4b50_b748_41a071cf3be8" name="k_a1_ENT" value="1.9" units="MWDERIVEDUNIT_1__hour" constant="true"/>
      <parameter id="mw297d24d7_fd90_4655_9f0a_4715e7af219c" name="k_a2_ENT" value="2.5" units="MWDERIVEDUNIT_1__hour" constant="true"/>
      <parameter id="mw6584e1a9_1a7c_4e50_8469_f9eef8351812" name="k_cln_ENT" value="0.000122207654715555" units="MWDERIVEDUNIT_mole__liter_hour" constant="true"/>
      <parameter id="mw261f364e_ef49_473b_ae7b_573069373b4d" name="Kc_ENT" value="9.37810915534585e-06" units="MWDERIVEDUNIT_mole__liter" constant="true"/>
      <parameter id="mw99549309_3c3e_483b_8281_987153ea6944" name="lagP" value="3.6472" units="MWBUILTINUNIT_hour" constant="true"/>
      <parameter id="mwc3ac59ca_c167_489c_87ea_f08839822c70" name="durP" value="0.1797" units="MWBUILTINUNIT_hour" constant="true"/>
      <parameter id="mw0fdc8f2e_d35f_47f2_b152_945656feb63c" name="k_dose2" value="0.0138" units="MWDERIVEDUNIT_1__hour" constant="true"/>
      <parameter id="mw5600406b_3913_4120_82bc_3f6b9faf450d" name="q_P_ENT" value="320" units="MWDERIVEDUNIT_milliliter__second" constant="true"/>
      <parameter id="mw3ccc3fde_844f_4e71_9c1d_572eaad92b85" name="q_T_ENT" value="3200" units="MWDERIVEDUNIT_milliliter__second" constant="true"/>
      <parameter id="mw5e741e02_4403_4d5b_be38_ad84476ad587" name="q_LN_ENT" value="320" units="MWDERIVEDUNIT_milliliter__second" constant="true"/>
      <parameter id="mw0ffd106e_a126_4b2c_9854_33c61ca94d48" name="q_LD_ENT" value="0.0015" units="MWDERIVEDUNIT_1__minute" constant="true"/>
      <parameter id="mw7d1c006e_bdc2_4e67_829a_d9d7ba4e3744" name="k_cl_ENT" value="0.152" units="MWDERIVEDUNIT_1__hour" constant="true"/>
      <parameter id="mw6a630837_928f_4afc_be3c_badd75662da9" name="gamma_C_ENT" value="0.55" units="dimensionless" constant="true"/>
      <parameter id="mw9895ba75_2182_4158_9dea_94c6f63f613d" name="gamma_P_ENT" value="0.062" units="dimensionless" constant="true"/>
      <parameter id="mw02abe3a0_713f_487e_9a0c_fee463c4ec0c" name="gamma_T_ENT" value="0.611" units="dimensionless" constant="true"/>
      <parameter id="mw330df805_5783_43c0_9ad1_133b1655014d" name="gamma_LN_ENT" value="0.2" units="dimensionless" constant="true"/>
    </listOfParameters>
    <listOfInitialAssignments>
      <initialAssignment symbol="mwf52b6036_afdb_4e09_a9fe_7a2f3b7af98c">
        <math xmlns="http://www.w3.org/1998/Math/MathML">
          <apply>
            <divide/>
            <ci> mw20938ee3_6910_4dcd_9b63_65a7ea804154 </ci>
            <ci> mw549b5ad2_5c81_413b_b9e1_60dfad846309 </ci>
          </apply>
        </math>
      </initialAssignment>
      <initialAssignment symbol="mw704d6065_fad3_49a5_a0e6_a928bff19ee1">
        <math xmlns="http://www.w3.org/1998/Math/MathML">
          <apply>
            <divide/>
            <ci> mw49777903_ed7f_4724_874a_ed3187284328 </ci>
            <ci> mw549b5ad2_5c81_413b_b9e1_60dfad846309 </ci>
          </apply>
        </math>
      </initialAssignment>
      <initialAssignment symbol="mw1f32efee_79a0_486a_8a7a_1bf653a1546b">
        <math xmlns="http://www.w3.org/1998/Math/MathML">
          <apply>
            <divide/>
            <ci> mw20a050c8_619e_4dfe_84c3_29ca311df2bd </ci>
            <ci> mw9d216aed_26e5_49e5_8658_05e01e5a50fe </ci>
          </apply>
        </math>
      </initialAssignment>
      <initialAssignment symbol="mwf74be379_9b70_4aeb_88d5_8dc63cb481a0">
        <math xmlns="http://www.w3.org/1998/Math/MathML">
          <apply>
            <divide/>
            <ci> mwe558348e_bb4a_41eb_8d7c_4b9357fe9e0b </ci>
            <ci> mw549b5ad2_5c81_413b_b9e1_60dfad846309 </ci>
          </apply>
        </math>
      </initialAssignment>
      <initialAssignment symbol="mw87e73b5e_4f4a_4e1b_aad7_30c4e59228c5">
        <math xmlns="http://www.w3.org/1998/Math/MathML">
          <apply>
            <divide/>
            <ci> mw8bd19d82_a32e_45ef_9d8f_6aa5ca8a93f9 </ci>
            <ci> mw56450c9f_9e06_49dd_aab7_30d28e024b5b </ci>
          </apply>
        </math>
      </initialAssignment>
      <initialAssignment symbol="mw36656e4d_d5d2_4add_b70b_574adecafe9b">
        <math xmlns="http://www.w3.org/1998/Math/MathML">
          <apply>
            <divide/>
            <ci> mw38f890ad_f9dd_462a_a955_5d9acea9319b </ci>
            <ci> mw56450c9f_9e06_49dd_aab7_30d28e024b5b </ci>
          </apply>
        </math>
      </initialAssignment>
      <initialAssignment symbol="mw43e8de59_dcb9_45ce_9281_dec0db54165e">
        <math xmlns="http://www.w3.org/1998/Math/MathML">
          <apply>
            <divide/>
            <ci> mw39923c4b_3d00_4cb4_9a3b_ef54f508bae4 </ci>
            <ci> mw56450c9f_9e06_49dd_aab7_30d28e024b5b </ci>
          </apply>
        </math>
      </initialAssignment>
      <initialAssignment symbol="mw9d2ab5be_0107_4617_929f_fd9e0e57fa0d">
        <math xmlns="http://www.w3.org/1998/Math/MathML">
          <apply>
            <divide/>
            <ci> mw23acea19_3932_4b79_8f99_c8f34fc7bfae </ci>
            <ci> mw56450c9f_9e06_49dd_aab7_30d28e024b5b </ci>
          </apply>
        </math>
      </initialAssignment>
      <initialAssignment symbol="mw13a74242_41f3_4e62_b7b1_a2ccc3a3ac94">
        <math xmlns="http://www.w3.org/1998/Math/MathML">
          <apply>
            <divide/>
            <ci> mw20938ee3_6910_4dcd_9b63_65a7ea804154 </ci>
            <ci> mw549b5ad2_5c81_413b_b9e1_60dfad846309 </ci>
          </apply>
        </math>
      </initialAssignment>
      <initialAssignment symbol="mw8dddbd87_7cba_4480_aacf_322fefe15e00">
        <math xmlns="http://www.w3.org/1998/Math/MathML">
          <apply>
            <divide/>
            <ci> mw49777903_ed7f_4724_874a_ed3187284328 </ci>
            <ci> mw549b5ad2_5c81_413b_b9e1_60dfad846309 </ci>
          </apply>
        </math>
      </initialAssignment>
      <initialAssignment symbol="mwad31dd04_8f1c_468b_bf95_1024c36e69d2">
        <math xmlns="http://www.w3.org/1998/Math/MathML">
          <apply>
            <divide/>
            <ci> mw20a050c8_619e_4dfe_84c3_29ca311df2bd </ci>
            <ci> mw9d216aed_26e5_49e5_8658_05e01e5a50fe </ci>
          </apply>
        </math>
      </initialAssignment>
      <initialAssignment symbol="mw818d0b31_c40e_4340_944a_75c058e64e08">
        <math xmlns="http://www.w3.org/1998/Math/MathML">
          <apply>
            <divide/>
            <ci> mwe558348e_bb4a_41eb_8d7c_4b9357fe9e0b </ci>
            <ci> mw549b5ad2_5c81_413b_b9e1_60dfad846309 </ci>
          </apply>
        </math>
      </initialAssignment>
      <initialAssignment symbol="mw37d3fe0c_0c28_4071_ab08_edd43d7de4c4">
        <math xmlns="http://www.w3.org/1998/Math/MathML">
          <apply>
            <divide/>
            <ci> mw4bd623f6_4a25_48d3_af3e_43a663a650e1 </ci>
            <ci> mw76d68c82_d3fa_4139_9826_b768277bddd3 </ci>
          </apply>
        </math>
      </initialAssignment>
      <initialAssignment symbol="mwdaa6097a_1baf_4f1a_a0b0_aae346c8b612">
        <math xmlns="http://www.w3.org/1998/Math/MathML">
          <apply>
            <divide/>
            <ci> mw3e8d5b0e_8314_412b_a4c9_284487ad784b </ci>
            <ci> mw76d68c82_d3fa_4139_9826_b768277bddd3 </ci>
          </apply>
        </math>
      </initialAssignment>
      <initialAssignment symbol="mwbfb8df59_75b6_4449_b6a2_bb5133f35c35">
        <math xmlns="http://www.w3.org/1998/Math/MathML">
          <apply>
            <divide/>
            <ci> mwb5ae97a4_eff7_4514_9e35_21ae08463370 </ci>
            <ci> mw76d68c82_d3fa_4139_9826_b768277bddd3 </ci>
          </apply>
        </math>
      </initialAssignment>
      <initialAssignment symbol="mw2f62e6c4_a8f9_4511_b779_ef2dfc381412">
        <math xmlns="http://www.w3.org/1998/Math/MathML">
          <apply>
            <divide/>
            <ci> mw6b465bc7_064f_42b9_89e2_6599d1323631 </ci>
            <ci> mw76d68c82_d3fa_4139_9826_b768277bddd3 </ci>
          </apply>
        </math>
      </initialAssignment>
      <initialAssignment symbol="mweb4943a4_297b_4316_8595_07d7fe602cb8">
        <math xmlns="http://www.w3.org/1998/Math/MathML">
          <ci> mw17d4c2e3_8567_4775_bf1a_8a4fef2bf566 </ci>
        </math>
      </initialAssignment>
      <initialAssignment symbol="mwd3fce12a_1681_487d_bd43_3f36da38db3a">
        <math xmlns="http://www.w3.org/1998/Math/MathML">
          <ci> mw17d4c2e3_8567_4775_bf1a_8a4fef2bf566 </ci>
        </math>
      </initialAssignment>
    </listOfInitialAssignments>
    <listOfRules>
      <assignmentRule variable="mw97bd60ee_8383_4db2_9408_852aad33afcd">
        <math xmlns="http://www.w3.org/1998/Math/MathML">
          <apply>
            <plus/>
            <ci> mwc3e516a2_b5ee_4123_b84b_53c342fe8800 </ci>
            <apply>
              <times/>
              <ci> mwf95c81c0_7393_4705_be71_106000d5f70a </ci>
              <ci> mw3fb8ca45_3a74_4e8a_8db4_87f50476daca </ci>
            </apply>
            <apply>
              <times/>
              <ci> mwfb1b43c2_b78e_4240_b335_b60a190f632a </ci>
              <ci> mwce590c3a_6cf5_45ba_8bb2_904a2e3dde91 </ci>
            </apply>
            <apply>
              <times/>
              <ci> mwf95c81c0_7393_4705_be71_106000d5f70a </ci>
              <ci> mwe7ebcac4_fadd_4936_8667_c34cf469fe3a </ci>
            </apply>
            <apply>
              <times/>
              <ci> mwfb1b43c2_b78e_4240_b335_b60a190f632a </ci>
              <ci> mwddfbf0aa_a5c3_4212_8a86_85208843c43f </ci>
            </apply>
            <apply>
              <times/>
              <ci> mwfb1b43c2_b78e_4240_b335_b60a190f632a </ci>
              <ci> mw29266435_9932_4c05_9b63_03d1754056f1 </ci>
            </apply>
          </apply>
        </math>
      </assignmentRule>
      <assignmentRule variable="mw869a6065_9d38_42d3_b656_97b7a30930ec">
        <math xmlns="http://www.w3.org/1998/Math/MathML">
          <apply>
            <plus/>
            <apply>
              <times/>
              <cn type="integer"> 0 </cn>
              <ci> mw3219f4aa_c919_4aeb_a521_4e4e45145abb </ci>
            </apply>
            <ci> mwe7ebcac4_fadd_4936_8667_c34cf469fe3a </ci>
          </apply>
        </math>
      </assignmentRule>
      <assignmentRule variable="mw414de7fa_01fc_49ae_9b5d_a611119e3a83">
        <math xmlns="http://www.w3.org/1998/Math/MathML">
          <apply>
            <plus/>
            <apply>
              <times/>
              <cn type="integer"> 0 </cn>
              <ci> mw3219f4aa_c919_4aeb_a521_4e4e45145abb </ci>
            </apply>
            <ci> mwddfbf0aa_a5c3_4212_8a86_85208843c43f </ci>
            <ci> mw29266435_9932_4c05_9b63_03d1754056f1 </ci>
          </apply>
        </math>
      </assignmentRule>
      <assignmentRule variable="mw87a78b7e_3219_46f2_9ee7_c73008995535">
        <math xmlns="http://www.w3.org/1998/Math/MathML">
          <apply>
            <plus/>
            <apply>
              <times/>
              <cn type="integer"> 0 </cn>
              <ci> mw3219f4aa_c919_4aeb_a521_4e4e45145abb </ci>
            </apply>
            <ci> mw58d7bb5f_2358_4c5b_bf9d_18dd7703a714 </ci>
          </apply>
        </math>
      </assignmentRule>
      <assignmentRule variable="mwb24ec254_4edf_4575_aeea_29101fadbe06">
        <math xmlns="http://www.w3.org/1998/Math/MathML">
          <apply>
            <plus/>
            <apply>
              <divide/>
              <apply>
                <times/>
                <cn type="integer"> 0 </cn>
                <ci> mw3219f4aa_c919_4aeb_a521_4e4e45145abb </ci>
              </apply>
              <ci> mw873cf2a3_48bc_4d5b_b015_aec7bcaec40e </ci>
            </apply>
            <apply>
              <times/>
              <apply>
                <divide/>
                <apply>
                  <times/>
                  <ci> mwfad51e40_14e2_4b64_8721_2c6572fda68f </ci>
                  <ci> mw29266435_9932_4c05_9b63_03d1754056f1 </ci>
                  <ci> mwe7ebcac4_fadd_4936_8667_c34cf469fe3a </ci>
                </apply>
                <apply>
                  <plus/>
                  <ci> mw869a6065_9d38_42d3_b656_97b7a30930ec </ci>
                  <ci> mw414de7fa_01fc_49ae_9b5d_a611119e3a83 </ci>
                  <ci> mw3219f4aa_c919_4aeb_a521_4e4e45145abb </ci>
                </apply>
              </apply>
              <apply>
                <minus/>
                <cn type="integer"> 1 </cn>
                <ci> mwd010b242_df7e_44ee_bc22_3a3b9ef4b44a </ci>
              </apply>
              <apply>
                <minus/>
                <cn type="integer"> 1 </cn>
                <ci> mw9c43cf39_2e4b_40ed_987a_b812111ab2ba </ci>
              </apply>
            </apply>
          </apply>
        </math>
      </assignmentRule>
      <assignmentRule variable="mwf19a0fa3_8613_4538_ad32_d7adc2bf1718">
        <math xmlns="http://www.w3.org/1998/Math/MathML">
          <ci> mwddfbf0aa_a5c3_4212_8a86_85208843c43f </ci>
        </math>
      </assignmentRule>
      <assignmentRule variable="mw7995ec59_d3b7_4642_aefa_9a949dfb58d7">
        <math xmlns="http://www.w3.org/1998/Math/MathML">
          <apply>
            <plus/>
            <ci> mw47dba5cf_7969_4e24_9458_2f67cf42fe8a </ci>
            <apply>
              <times/>
              <ci> mw1fa7d989_eca1_4c20_a402_338a8e431153 </ci>
              <ci> mwa8d4920b_daec_4866_bfb3_23c762aa8239 </ci>
            </apply>
            <apply>
              <divide/>
              <apply>
                <times/>
                <ci> mw2f8f7954_3483_42e8_853f_e3b8394d4e39 </ci>
                <ci> mw6f1c494d_2927_4261_99e2_28f145f431c9 </ci>
              </apply>
              <apply>
                <plus/>
                <ci> mw89746d66_728f_440c_9d81_fe1262546a6d </ci>
                <ci> mw6f1c494d_2927_4261_99e2_28f145f431c9 </ci>
              </apply>
            </apply>
          </apply>
        </math>
      </assignmentRule>
      <assignmentRule variable="mwc3749fc0_59a6_4d1f_9151_31314437e760">
        <math xmlns="http://www.w3.org/1998/Math/MathML">
          <apply>
            <divide/>
            <apply>
              <times/>
              <ci> mw9b9ddae9_60d7_4217_b3a8_c593eed55a2e </ci>
              <ci> mw5a98782c_dfde_4296_8212_90500fa83148 </ci>
            </apply>
            <apply>
              <plus/>
              <apply>
                <times/>
                <ci> mw9b9ddae9_60d7_4217_b3a8_c593eed55a2e </ci>
                <ci> mw5a98782c_dfde_4296_8212_90500fa83148 </ci>
              </apply>
              <ci> mw87a78b7e_3219_46f2_9ee7_c73008995535 </ci>
              <ci> mw3219f4aa_c919_4aeb_a521_4e4e45145abb </ci>
            </apply>
          </apply>
        </math>
      </assignmentRule>
      <assignmentRule variable="mwc0e39b16_7287_4f0e_8adb_8676c03e59eb">
        <math xmlns="http://www.w3.org/1998/Math/MathML">
          <apply>
            <divide/>
            <apply>
              <times/>
              <ci> mw9b9ddae9_60d7_4217_b3a8_c593eed55a2e </ci>
              <ci> mw6e2081f5_2ee1_4152_9153_d8b7f7373b50 </ci>
            </apply>
            <apply>
              <plus/>
              <apply>
                <times/>
                <ci> mw9b9ddae9_60d7_4217_b3a8_c593eed55a2e </ci>
                <ci> mw6e2081f5_2ee1_4152_9153_d8b7f7373b50 </ci>
              </apply>
              <ci> mw87a78b7e_3219_46f2_9ee7_c73008995535 </ci>
              <ci> mw3219f4aa_c919_4aeb_a521_4e4e45145abb </ci>
            </apply>
          </apply>
        </math>
      </assignmentRule>
      <assignmentRule variable="mw63fa0f59_348b_4249_acdb_c05bca7ae280">
        <math xmlns="http://www.w3.org/1998/Math/MathML">
          <apply>
            <times/>
            <cn> 0.5 </cn>
            <apply>
              <minus/>
              <apply>
                <plus/>
                <apply>
                  <divide/>
                  <ci> mw55e72a69_3002_4096_870f_76e134d684a9 </ci>
                  <ci> mw40433098_1ce7_4592_a225_12c51791228e </ci>
                </apply>
                <ci> mw478e34f3_4cc6_42d8_87fa_426e1575d33b </ci>
                <apply>
                  <divide/>
                  <ci> mw30b53315_debf_4bbb_a5d4_4069972ac311 </ci>
                  <ci> mwb4548c6f_20fd_4bcc_9af2_ab9042a0b819 </ci>
                </apply>
              </apply>
              <apply>
                <times/>
                <ci> mw478e34f3_4cc6_42d8_87fa_426e1575d33b </ci>
                <apply>
                  <root/>
                  <degree>
                    <cn type="integer"> 2 </cn>
                  </degree>
                  <apply>
                    <minus/>
                    <apply>
                      <power/>
                      <apply>
                        <divide/>
                        <apply>
                          <plus/>
                          <apply>
                            <divide/>
                            <ci> mw55e72a69_3002_4096_870f_76e134d684a9 </ci>
                            <ci> mw40433098_1ce7_4592_a225_12c51791228e </ci>
                          </apply>
                          <ci> mw478e34f3_4cc6_42d8_87fa_426e1575d33b </ci>
                          <apply>
                            <divide/>
                            <ci> mw30b53315_debf_4bbb_a5d4_4069972ac311 </ci>
                            <ci> mwb4548c6f_20fd_4bcc_9af2_ab9042a0b819 </ci>
                          </apply>
                        </apply>
                        <ci> mw478e34f3_4cc6_42d8_87fa_426e1575d33b </ci>
                      </apply>
                      <cn type="integer"> 2 </cn>
                    </apply>
                    <apply>
                      <divide/>
                      <apply>
                        <divide/>
                        <apply>
                          <times/>
                          <cn type="integer"> 4 </cn>
                          <ci> mw55e72a69_3002_4096_870f_76e134d684a9 </ci>
                        </apply>
                        <ci> mw40433098_1ce7_4592_a225_12c51791228e </ci>
                      </apply>
                      <ci> mw478e34f3_4cc6_42d8_87fa_426e1575d33b </ci>
                    </apply>
                  </apply>
                </apply>
              </apply>
            </apply>
          </apply>
        </math>
      </assignmentRule>
      <assignmentRule variable="mw50b77a60_c9f8_4052_a5d0_85271a210102">
        <math xmlns="http://www.w3.org/1998/Math/MathML">
          <apply>
            <divide/>
            <ci> mw63fa0f59_348b_4249_acdb_c05bca7ae280 </ci>
            <apply>
              <plus/>
              <ci> mw63fa0f59_348b_4249_acdb_c05bca7ae280 </ci>
              <ci> mwe0cecd41_c77b_4922_8d0f_3d5e52f5a07e </ci>
            </apply>
          </apply>
        </math>
      </assignmentRule>
      <assignmentRule variable="mw72b691d2_e346_4558_927c_2443ea888580">
        <math xmlns="http://www.w3.org/1998/Math/MathML">
          <apply>
            <times/>
            <apply>
              <divide/>
              <ci> mwa302dee9_68d9_45e3_9804_fd3ce984d504 </ci>
              <apply>
                <plus/>
                <ci> mwa302dee9_68d9_45e3_9804_fd3ce984d504 </ci>
                <ci> mw99631140_328b_4a2d_b58c_28217a130b59 </ci>
              </apply>
            </apply>
            <apply>
              <power/>
              <apply>
                <divide/>
                <ci> mw0aecb575_312d_44d8_8725_e3b6db206757 </ci>
                <apply>
                  <plus/>
                  <ci> mwa302dee9_68d9_45e3_9804_fd3ce984d504 </ci>
                  <ci> mw0aecb575_312d_44d8_8725_e3b6db206757 </ci>
                </apply>
              </apply>
              <ci> mwac8e27a0_ada1_448c_8e9b_d68ff3042555 </ci>
            </apply>
            <cn> 0.5 </cn>
            <apply>
              <minus/>
              <apply>
                <plus/>
                <apply>
                  <divide/>
                  <ci> mwc7771359_cc99_4940_9323_d990493fe40d </ci>
                  <ci> mwc01ae599_f26d_4339_a279_dadb385cee85 </ci>
                </apply>
                <ci> mwb9ca1eb2_bf52_407a_99e2_ad0db4ea46d2 </ci>
                <apply>
                  <divide/>
                  <ci> mwa302dee9_68d9_45e3_9804_fd3ce984d504 </ci>
                  <ci> mw9d2808da_3bba_4c89_92e3_43c55d47c29c </ci>
                </apply>
              </apply>
              <apply>
                <times/>
                <ci> mwb9ca1eb2_bf52_407a_99e2_ad0db4ea46d2 </ci>
                <apply>
                  <root/>
                  <degree>
                    <cn type="integer"> 2 </cn>
                  </degree>
                  <apply>
                    <minus/>
                    <apply>
                      <power/>
                      <apply>
                        <divide/>
                        <apply>
                          <plus/>
                          <apply>
                            <divide/>
                            <ci> mwc7771359_cc99_4940_9323_d990493fe40d </ci>
                            <ci> mwc01ae599_f26d_4339_a279_dadb385cee85 </ci>
                          </apply>
                          <ci> mwb9ca1eb2_bf52_407a_99e2_ad0db4ea46d2 </ci>
                          <apply>
                            <divide/>
                            <ci> mwa302dee9_68d9_45e3_9804_fd3ce984d504 </ci>
                            <ci> mw9d2808da_3bba_4c89_92e3_43c55d47c29c </ci>
                          </apply>
                        </apply>
                        <ci> mwb9ca1eb2_bf52_407a_99e2_ad0db4ea46d2 </ci>
                      </apply>
                      <cn type="integer"> 2 </cn>
                    </apply>
                    <apply>
                      <divide/>
                      <apply>
                        <divide/>
                        <apply>
                          <times/>
                          <cn type="integer"> 4 </cn>
                          <ci> mwc7771359_cc99_4940_9323_d990493fe40d </ci>
                        </apply>
                        <ci> mwc01ae599_f26d_4339_a279_dadb385cee85 </ci>
                      </apply>
                      <ci> mwb9ca1eb2_bf52_407a_99e2_ad0db4ea46d2 </ci>
                    </apply>
                  </apply>
                </apply>
              </apply>
            </apply>
          </apply>
        </math>
      </assignmentRule>
      <assignmentRule variable="mwea3982d2_4180_4267_ae41_9b7d7abf567f">
        <math xmlns="http://www.w3.org/1998/Math/MathML">
          <apply>
            <divide/>
            <ci> mw72b691d2_e346_4558_927c_2443ea888580 </ci>
            <apply>
              <plus/>
              <ci> mw72b691d2_e346_4558_927c_2443ea888580 </ci>
              <ci> mwe8173793_2ca6_4a02_a6a2_c18ef3a1c6ed </ci>
            </apply>
          </apply>
        </math>
      </assignmentRule>
      <assignmentRule variable="mwd010b242_df7e_44ee_bc22_3a3b9ef4b44a">
        <math xmlns="http://www.w3.org/1998/Math/MathML">
          <apply>
            <divide/>
            <apply>
              <power/>
              <apply>
                <divide/>
                <apply>
                  <plus/>
                  <ci> mwa285b215_0bbb_4d93_bd49_45559fbf778d </ci>
                  <ci> mw2ff9df15_19f4_4956_8c90_696dc1c42b87 </ci>
                </apply>
                <ci> mw127481e6_dc43_448d_82a3_46d42b7066eb </ci>
              </apply>
              <ci> mwd9cae7f6_a1ac_4796_8932_3f5f5a48c324 </ci>
            </apply>
            <apply>
              <plus/>
              <apply>
                <power/>
                <apply>
                  <divide/>
                  <apply>
                    <plus/>
                    <ci> mwa285b215_0bbb_4d93_bd49_45559fbf778d </ci>
                    <ci> mw2ff9df15_19f4_4956_8c90_696dc1c42b87 </ci>
                  </apply>
                  <ci> mw127481e6_dc43_448d_82a3_46d42b7066eb </ci>
                </apply>
                <ci> mwd9cae7f6_a1ac_4796_8932_3f5f5a48c324 </ci>
              </apply>
              <cn type="integer"> 1 </cn>
            </apply>
          </apply>
        </math>
      </assignmentRule>
      <assignmentRule variable="mw1d3a1f5f_737e_4c69_b399_78e608b0bd79">
        <math xmlns="http://www.w3.org/1998/Math/MathML">
          <apply>
            <divide/>
            <apply>
              <power/>
              <apply>
                <divide/>
                <apply>
                  <plus/>
                  <ci> mw47782763_66ef_4a9b_bfe3_0e7e0873913e </ci>
                  <ci> mw46989c2c_5a12_474f_987a_3e480a442f78 </ci>
                  <apply>
                    <times/>
                    <cn type="integer"> 2 </cn>
                    <ci> mw74f8e7f0_b3a9_42af_9164_3fc4686247a0 </ci>
                  </apply>
                </apply>
                <ci> mwced7b380_945f_4154_9aca_b26abb9cb272 </ci>
              </apply>
              <ci> mwe53b5a8c_224b_4bcf_81ba_c47c32c41330 </ci>
            </apply>
            <apply>
              <plus/>
              <apply>
                <power/>
                <apply>
                  <divide/>
                  <apply>
                    <plus/>
                    <ci> mw47782763_66ef_4a9b_bfe3_0e7e0873913e </ci>
                    <ci> mw46989c2c_5a12_474f_987a_3e480a442f78 </ci>
                    <apply>
                      <times/>
                      <cn type="integer"> 2 </cn>
                      <ci> mw74f8e7f0_b3a9_42af_9164_3fc4686247a0 </ci>
                    </apply>
                  </apply>
                  <ci> mwced7b380_945f_4154_9aca_b26abb9cb272 </ci>
                </apply>
                <ci> mwe53b5a8c_224b_4bcf_81ba_c47c32c41330 </ci>
              </apply>
              <cn type="integer"> 1 </cn>
            </apply>
          </apply>
        </math>
      </assignmentRule>
      <assignmentRule variable="mw340ec6fe_3b8b_414b_bfd8_29dfb7a9feae">
        <math xmlns="http://www.w3.org/1998/Math/MathML">
          <apply>
            <divide/>
            <apply>
              <power/>
              <apply>
                <divide/>
                <apply>
                  <plus/>
                  <ci> mw47ef397c_30e3_4eec_9230_ee36f3278bb4 </ci>
                  <ci> mwfb7f4630_b154_4fae_a6d6_d71461fdf4f2 </ci>
                </apply>
                <ci> mw127481e6_dc43_448d_82a3_46d42b7066eb </ci>
              </apply>
              <ci> mwd9cae7f6_a1ac_4796_8932_3f5f5a48c324 </ci>
            </apply>
            <apply>
              <plus/>
              <apply>
                <power/>
                <apply>
                  <divide/>
                  <apply>
                    <plus/>
                    <ci> mw47ef397c_30e3_4eec_9230_ee36f3278bb4 </ci>
                    <ci> mwfb7f4630_b154_4fae_a6d6_d71461fdf4f2 </ci>
                  </apply>
                  <ci> mw127481e6_dc43_448d_82a3_46d42b7066eb </ci>
                </apply>
                <ci> mwd9cae7f6_a1ac_4796_8932_3f5f5a48c324 </ci>
              </apply>
              <cn type="integer"> 1 </cn>
            </apply>
          </apply>
        </math>
      </assignmentRule>
      <assignmentRule variable="mwa8d4920b_daec_4866_bfb3_23c762aa8239">
        <math xmlns="http://www.w3.org/1998/Math/MathML">
          <apply>
            <divide/>
            <apply>
              <power/>
              <apply>
                <divide/>
                <apply>
                  <plus/>
                  <ci> mwc79e7416_6ad5_4bb1_8476_ed5d17ad53ce </ci>
                  <ci> mwcbb44837_205a_40f2_bfd6_d9981dcb2c94 </ci>
                  <apply>
                    <times/>
                    <cn type="integer"> 2 </cn>
                    <ci> mw4547854f_e867_430b_b343_97453aa59678 </ci>
                  </apply>
                </apply>
                <ci> mwced7b380_945f_4154_9aca_b26abb9cb272 </ci>
              </apply>
              <ci> mwe53b5a8c_224b_4bcf_81ba_c47c32c41330 </ci>
            </apply>
            <apply>
              <plus/>
              <apply>
                <power/>
                <apply>
                  <divide/>
                  <apply>
                    <plus/>
                    <ci> mwc79e7416_6ad5_4bb1_8476_ed5d17ad53ce </ci>
                    <ci> mwcbb44837_205a_40f2_bfd6_d9981dcb2c94 </ci>
                    <apply>
                      <times/>
                      <cn type="integer"> 2 </cn>
                      <ci> mw4547854f_e867_430b_b343_97453aa59678 </ci>
                    </apply>
                  </apply>
                  <ci> mwced7b380_945f_4154_9aca_b26abb9cb272 </ci>
                </apply>
                <ci> mwe53b5a8c_224b_4bcf_81ba_c47c32c41330 </ci>
              </apply>
              <cn type="integer"> 1 </cn>
            </apply>
          </apply>
        </math>
      </assignmentRule>
      <assignmentRule variable="mwfc98733e_cf1b_454c_8d8c_470709585399">
        <math xmlns="http://www.w3.org/1998/Math/MathML">
          <apply>
            <divide/>
            <apply>
              <power/>
              <apply>
                <divide/>
                <apply>
                  <plus/>
                  <ci> mwea43ca96_26b6_408a_8d84_0539f63fc11f </ci>
                  <apply>
                    <times/>
                    <cn type="integer"> 2 </cn>
                    <ci> mwf4a7b54b_9a68_48f3_91c2_6d25453adb85 </ci>
                  </apply>
                </apply>
                <ci> mw58aefda1_8d32_4217_b551_be1c2dcf01f2 </ci>
              </apply>
              <ci> mw10b74df2_4762_42df_907c_3626b5b9a9cf </ci>
            </apply>
            <apply>
              <plus/>
              <apply>
                <power/>
                <apply>
                  <divide/>
                  <apply>
                    <plus/>
                    <ci> mwea43ca96_26b6_408a_8d84_0539f63fc11f </ci>
                    <apply>
                      <times/>
                      <cn type="integer"> 2 </cn>
                      <ci> mwf4a7b54b_9a68_48f3_91c2_6d25453adb85 </ci>
                    </apply>
                  </apply>
                  <ci> mw58aefda1_8d32_4217_b551_be1c2dcf01f2 </ci>
                </apply>
                <ci> mw10b74df2_4762_42df_907c_3626b5b9a9cf </ci>
              </apply>
              <cn type="integer"> 1 </cn>
            </apply>
          </apply>
        </math>
      </assignmentRule>
      <assignmentRule variable="mw7bd853a2_6d46_4d29_b96b_1f19ea12da35">
        <math xmlns="http://www.w3.org/1998/Math/MathML">
          <apply>
            <divide/>
            <apply>
              <power/>
              <apply>
                <divide/>
                <apply>
                  <plus/>
                  <ci> mw3415a9cc_b566_4856_aaef_4d86f91f703b </ci>
                  <apply>
                    <times/>
                    <cn type="integer"> 2 </cn>
                    <ci> mw29b7a526_7019_4266_9931_9827a36a92a9 </ci>
                  </apply>
                </apply>
                <ci> mw58aefda1_8d32_4217_b551_be1c2dcf01f2 </ci>
              </apply>
              <ci> mw10b74df2_4762_42df_907c_3626b5b9a9cf </ci>
            </apply>
            <apply>
              <plus/>
              <apply>
                <power/>
                <apply>
                  <divide/>
                  <apply>
                    <plus/>
                    <ci> mw3415a9cc_b566_4856_aaef_4d86f91f703b </ci>
                    <apply>
                      <times/>
                      <cn type="integer"> 2 </cn>
                      <ci> mw29b7a526_7019_4266_9931_9827a36a92a9 </ci>
                    </apply>
                  </apply>
                  <ci> mw58aefda1_8d32_4217_b551_be1c2dcf01f2 </ci>
                </apply>
                <ci> mw10b74df2_4762_42df_907c_3626b5b9a9cf </ci>
              </apply>
              <cn type="integer"> 1 </cn>
            </apply>
          </apply>
        </math>
      </assignmentRule>
      <assignmentRule variable="mw9c43cf39_2e4b_40ed_987a_b812111ab2ba">
        <math xmlns="http://www.w3.org/1998/Math/MathML">
          <apply>
            <minus/>
            <cn type="integer"> 1 </cn>
            <apply>
              <times/>
              <apply>
                <minus/>
                <cn type="integer"> 1 </cn>
                <apply>
                  <divide/>
                  <ci> mwa8265122_d899_4576_a773_f4e09670d29c </ci>
                  <apply>
                    <plus/>
                    <ci> mw893460ad_0455_463e_b617_7ab39b0a50e6 </ci>
                    <ci> mwa8265122_d899_4576_a773_f4e09670d29c </ci>
                  </apply>
                </apply>
              </apply>
              <apply>
                <minus/>
                <cn type="integer"> 1 </cn>
                <apply>
                  <divide/>
                  <ci> mwcca6c729_26bf_4d26_b929_1aa139452cc5 </ci>
                  <apply>
                    <plus/>
                    <ci> mwd3bb2d6d_c3da_431a_aa2a_b5c514c805c2 </ci>
                    <ci> mwcca6c729_26bf_4d26_b929_1aa139452cc5 </ci>
                  </apply>
                </apply>
              </apply>
              <apply>
                <minus/>
                <cn type="integer"> 1 </cn>
                <apply>
                  <divide/>
                  <ci> mw407aec6d_b728_4aec_a53e_b75ab77d05f1 </ci>
                  <apply>
                    <plus/>
                    <ci> mw407aec6d_b728_4aec_a53e_b75ab77d05f1 </ci>
                    <ci> mw92419197_a402_4a6a_8ab2_52c8b8227c41 </ci>
                  </apply>
                </apply>
              </apply>
            </apply>
          </apply>
        </math>
      </assignmentRule>
      <assignmentRule variable="mw171e523b_c242_4865_a38b_e4768127c393">
        <math xmlns="http://www.w3.org/1998/Math/MathML">
          <apply>
            <divide/>
            <ci> mw407aec6d_b728_4aec_a53e_b75ab77d05f1 </ci>
            <apply>
              <plus/>
              <ci> mw407aec6d_b728_4aec_a53e_b75ab77d05f1 </ci>
              <ci> mwb5579903_cf2c_463b_8ea3_505bf50feab9 </ci>
            </apply>
          </apply>
        </math>
      </assignmentRule>
    </listOfRules>
    <listOfReactions>
      <reaction id="mwd6762d0f_a631_46bf_9402_afd6bbdbe696" reversible="false" fast="false">
        <listOfReactants>
          <speciesReference species="mw3fb8ca45_3a74_4e8a_8db4_87f50476daca" stoichiometry="1"/>
        </listOfReactants>
        <kineticLaw>
          <math xmlns="http://www.w3.org/1998/Math/MathML">
            <apply>
              <times/>
              <ci> mw7ded0f15_7079_4e08_8f41_f29d077c3fb3 </ci>
              <ci> mw3fb8ca45_3a74_4e8a_8db4_87f50476daca </ci>
            </apply>
          </math>
        </kineticLaw>
      </reaction>
      <reaction id="mw116393b3_8349_4c29_965c_b81c60c19c77" reversible="false" fast="false">
        <listOfReactants>
          <speciesReference species="mwce590c3a_6cf5_45ba_8bb2_904a2e3dde91" stoichiometry="1"/>
        </listOfReactants>
        <kineticLaw>
          <math xmlns="http://www.w3.org/1998/Math/MathML">
            <apply>
              <times/>
              <ci> mw7ded0f15_7079_4e08_8f41_f29d077c3fb3 </ci>
              <ci> mwce590c3a_6cf5_45ba_8bb2_904a2e3dde91 </ci>
            </apply>
          </math>
        </kineticLaw>
      </reaction>
      <reaction id="mw1e00f6dc_626a_4ead_8313_8ae3bb748edb" reversible="false" fast="false">
        <notes>
          <body xmlns="http://www.w3.org/1999/xhtml">Cancer cell growth (Logistic model based on Komarova and reviewed in Marusic)</body>
        </notes>
        <listOfProducts>
          <speciesReference species="mwe7ebcac4_fadd_4936_8667_c34cf469fe3a" stoichiometry="1"/>
        </listOfProducts>
        <kineticLaw>
          <math xmlns="http://www.w3.org/1998/Math/MathML">
            <apply>
              <times/>
              <ci> mw1c70db6c_706a_4c8d_ba5f_0f04df6321e4 </ci>
              <ci> mwe7ebcac4_fadd_4936_8667_c34cf469fe3a </ci>
              <apply>
                <minus/>
                <cn type="integer"> 1 </cn>
                <apply>
                  <divide/>
                  <ci> mw869a6065_9d38_42d3_b656_97b7a30930ec </ci>
                  <ci> mw42940e13_7ccc_462e_b8a7_56b54cf28b02 </ci>
                </apply>
              </apply>
              <apply>
                <minus/>
                <cn type="integer"> 1 </cn>
                <ci> mw171e523b_c242_4865_a38b_e4768127c393 </ci>
              </apply>
            </apply>
          </math>
        </kineticLaw>
      </reaction>
      <reaction id="mwfd24f729_d963_4210_831c_36c54f3b875d" reversible="false" fast="false">
        <notes>
          <body xmlns="http://www.w3.org/1999/xhtml">Cancer cell death</body>
        </notes>
        <listOfReactants>
          <speciesReference species="mwe7ebcac4_fadd_4936_8667_c34cf469fe3a" stoichiometry="1"/>
        </listOfReactants>
        <listOfProducts>
          <speciesReference species="mw3fb8ca45_3a74_4e8a_8db4_87f50476daca" stoichiometry="1"/>
        </listOfProducts>
        <kineticLaw>
          <math xmlns="http://www.w3.org/1998/Math/MathML">
            <apply>
              <times/>
              <ci> mw172fb05a_325f_4eb3_989a_dddf14e6f7a6 </ci>
              <ci> mwe7ebcac4_fadd_4936_8667_c34cf469fe3a </ci>
            </apply>
          </math>
        </kineticLaw>
      </reaction>
      <reaction id="mwde22ea79_c9af_4b96_9f0b_a7f88f5904e1" reversible="false" fast="false">
        <notes>
          <body xmlns="http://www.w3.org/1999/xhtml">Naive T cell entry into the lymph node</body>
        </notes>
        <listOfProducts>
          <speciesReference species="mwebc60bab_74db_4cea_b897_335ba47a6603" stoichiometry="1"/>
        </listOfProducts>
        <kineticLaw>
          <math xmlns="http://www.w3.org/1998/Math/MathML">
            <apply>
              <times/>
              <ci> mwe16f4e41_7017_43c6_adad_17fdf20c7e94 </ci>
              <ci> mw40433098_1ce7_4592_a225_12c51791228e </ci>
            </apply>
          </math>
        </kineticLaw>
      </reaction>
      <reaction id="mw3a442965_7a23_47ab_a85b_6aafe8089f63" reversible="false" fast="false">
        <notes>
          <body xmlns="http://www.w3.org/1999/xhtml">Naive T cell exit from the lymph node</body>
        </notes>
        <listOfReactants>
          <speciesReference species="mwebc60bab_74db_4cea_b897_335ba47a6603" stoichiometry="1"/>
        </listOfReactants>
        <kineticLaw>
          <math xmlns="http://www.w3.org/1998/Math/MathML">
            <apply>
              <times/>
              <ci> mwe97a7170_0f37_4057_8093_c11b2452cf24 </ci>
              <ci> mwebc60bab_74db_4cea_b897_335ba47a6603 </ci>
            </apply>
          </math>
        </kineticLaw>
      </reaction>
      <reaction id="mwcb0e9de2_e2c8_4273_84d4_9677618218eb" reversible="false" fast="false">
        <notes>
          <body xmlns="http://www.w3.org/1999/xhtml">Naive T cell activation</body>
        </notes>
        <listOfReactants>
          <speciesReference species="mwebc60bab_74db_4cea_b897_335ba47a6603" stoichiometry="1"/>
        </listOfReactants>
        <listOfProducts>
          <speciesReference species="mw191547e0_918d_40cc_8fd8_9b683bb54293" stoichiometry="1"/>
        </listOfProducts>
        <kineticLaw>
          <math xmlns="http://www.w3.org/1998/Math/MathML">
            <apply>
              <times/>
              <ci> mw9a77ad14_cea3_4cf9_88e4_0f79f5a067b1 </ci>
              <ci> mwc3749fc0_59a6_4d1f_9151_31314437e760 </ci>
              <ci> mw50b77a60_c9f8_4052_a5d0_85271a210102 </ci>
              <ci> mwebc60bab_74db_4cea_b897_335ba47a6603 </ci>
            </apply>
          </math>
        </kineticLaw>
      </reaction>
      <reaction id="mwd1d594af_2bdf_4702_8797_67aedbeb113a" reversible="false" fast="false">
        <notes>
          <body xmlns="http://www.w3.org/1999/xhtml">aT0 cell proliferation</body>
        </notes>
        <listOfReactants>
          <speciesReference species="mw191547e0_918d_40cc_8fd8_9b683bb54293" stoichiometry="1"/>
        </listOfReactants>
        <kineticLaw>
          <math xmlns="http://www.w3.org/1998/Math/MathML">
            <apply>
              <times/>
              <apply>
                <divide/>
                <ci> mw9688dcf2_ff84_489f_8d4e_e42e32628680 </ci>
                <ci> mw7995ec59_d3b7_4642_aefa_9a949dfb58d7 </ci>
              </apply>
              <ci> mw191547e0_918d_40cc_8fd8_9b683bb54293 </ci>
            </apply>
          </math>
        </kineticLaw>
      </reaction>
      <reaction id="mw5c463f20_c0be_49a9_8f81_8ddae3f700b5" reversible="false" fast="false">
        <notes>
          <body xmlns="http://www.w3.org/1999/xhtml">aT0 cell proliferation</body>
        </notes>
        <listOfProducts>
          <speciesReference species="mwf44705b4_092e_44fc_85fc_cf33ecad0d28" stoichiometry="1"/>
        </listOfProducts>
        <kineticLaw>
          <math xmlns="http://www.w3.org/1998/Math/MathML">
            <apply>
              <times/>
              <apply>
                <divide/>
                <ci> mw9688dcf2_ff84_489f_8d4e_e42e32628680 </ci>
                <ci> mw7995ec59_d3b7_4642_aefa_9a949dfb58d7 </ci>
              </apply>
              <apply>
                <minus/>
                <apply>
                  <power/>
                  <cn type="integer"> 2 </cn>
                  <ci> mw7995ec59_d3b7_4642_aefa_9a949dfb58d7 </ci>
                </apply>
                <cn type="integer"> 1 </cn>
              </apply>
              <ci> mw191547e0_918d_40cc_8fd8_9b683bb54293 </ci>
            </apply>
          </math>
        </kineticLaw>
      </reaction>
      <reaction id="mw3ffd26b8_9fac_4bd9_9a8c_76a7dcfde4c6" reversible="false" fast="false">
        <notes>
          <body xmlns="http://www.w3.org/1999/xhtml">T cell death in the central compartment</body>
        </notes>
        <listOfReactants>
          <speciesReference species="mw69f7efe7_ac08_48bd_a951_50b4fbfab6eb" stoichiometry="1"/>
        </listOfReactants>
        <kineticLaw>
          <math xmlns="http://www.w3.org/1998/Math/MathML">
            <apply>
              <times/>
              <ci> mwc53d9795_0266_4b4a_9f2e_b1ee4a2215dd </ci>
              <ci> mw69f7efe7_ac08_48bd_a951_50b4fbfab6eb </ci>
            </apply>
          </math>
        </kineticLaw>
      </reaction>
      <reaction id="mw669860ae_9709_457b_a1d3_b2c990c17f9f" reversible="false" fast="false">
        <notes>
          <body xmlns="http://www.w3.org/1999/xhtml">T cell death in the peripheral compartment</body>
        </notes>
        <listOfReactants>
          <speciesReference species="mwb8d31ba6_f2b3_422b_826d_ed90bd4790f2" stoichiometry="1"/>
        </listOfReactants>
        <kineticLaw>
          <math xmlns="http://www.w3.org/1998/Math/MathML">
            <apply>
              <times/>
              <ci> mwc53d9795_0266_4b4a_9f2e_b1ee4a2215dd </ci>
              <ci> mwb8d31ba6_f2b3_422b_826d_ed90bd4790f2 </ci>
            </apply>
          </math>
        </kineticLaw>
      </reaction>
      <reaction id="mw3cdb5590_949d_4dbf_adb4_6708fb203ad1" reversible="false" fast="false">
        <notes>
          <body xmlns="http://www.w3.org/1999/xhtml">T cell death in the tumour compartment</body>
        </notes>
        <listOfReactants>
          <speciesReference species="mwddfbf0aa_a5c3_4212_8a86_85208843c43f" stoichiometry="1"/>
        </listOfReactants>
        <listOfProducts>
          <speciesReference species="mwce590c3a_6cf5_45ba_8bb2_904a2e3dde91" stoichiometry="1"/>
        </listOfProducts>
        <kineticLaw>
          <math xmlns="http://www.w3.org/1998/Math/MathML">
            <apply>
              <times/>
              <ci> mwc53d9795_0266_4b4a_9f2e_b1ee4a2215dd </ci>
              <ci> mwddfbf0aa_a5c3_4212_8a86_85208843c43f </ci>
            </apply>
          </math>
        </kineticLaw>
      </reaction>
      <reaction id="mw8fa7bf3d_f21b_42d5_ad1a_a7ffb3f9ea8c" reversible="false" fast="false">
        <notes>
          <body xmlns="http://www.w3.org/1999/xhtml">T cell death in the lymph node compartment</body>
        </notes>
        <listOfReactants>
          <speciesReference species="mwf44705b4_092e_44fc_85fc_cf33ecad0d28" stoichiometry="1"/>
        </listOfReactants>
        <kineticLaw>
          <math xmlns="http://www.w3.org/1998/Math/MathML">
            <apply>
              <times/>
              <ci> mwc53d9795_0266_4b4a_9f2e_b1ee4a2215dd </ci>
              <ci> mwf44705b4_092e_44fc_85fc_cf33ecad0d28 </ci>
            </apply>
          </math>
        </kineticLaw>
      </reaction>
      <reaction id="mw46cbb4f3_25df_43a0_90aa_ba8bf5afe57e" reversible="false" fast="false">
        <notes>
          <body xmlns="http://www.w3.org/1999/xhtml">T cell transport into the peripheral compartment</body>
        </notes>
        <listOfReactants>
          <speciesReference species="mw69f7efe7_ac08_48bd_a951_50b4fbfab6eb" stoichiometry="1"/>
        </listOfReactants>
        <listOfProducts>
          <speciesReference species="mwb8d31ba6_f2b3_422b_826d_ed90bd4790f2" stoichiometry="1"/>
        </listOfProducts>
        <kineticLaw>
          <math xmlns="http://www.w3.org/1998/Math/MathML">
            <apply>
              <times/>
              <ci> mw710ed142_a7e8_479d_af8a_06128d0736de </ci>
              <ci> mw69f7efe7_ac08_48bd_a951_50b4fbfab6eb </ci>
            </apply>
          </math>
        </kineticLaw>
      </reaction>
      <reaction id="mw73d1d88e_7a56_4ff0_84d8_918ad3f4676c" reversible="false" fast="false">
        <notes>
          <body xmlns="http://www.w3.org/1999/xhtml">T cell transport out of the peripheral compartment</body>
        </notes>
        <listOfReactants>
          <speciesReference species="mwb8d31ba6_f2b3_422b_826d_ed90bd4790f2" stoichiometry="1"/>
        </listOfReactants>
        <listOfProducts>
          <speciesReference species="mw69f7efe7_ac08_48bd_a951_50b4fbfab6eb" stoichiometry="1"/>
        </listOfProducts>
        <kineticLaw>
          <math xmlns="http://www.w3.org/1998/Math/MathML">
            <apply>
              <times/>
              <ci> mwfed80ebd_6b49_4181_ae55_82bf4a3821ef </ci>
              <ci> mwb8d31ba6_f2b3_422b_826d_ed90bd4790f2 </ci>
            </apply>
          </math>
        </kineticLaw>
      </reaction>
      <reaction id="mw85b59c64_594e_4a8f_a6d1_bc43ed4d918b" reversible="false" fast="false">
        <notes>
          <body xmlns="http://www.w3.org/1999/xhtml">T cell transport into the tumour compartment</body>
        </notes>
        <listOfReactants>
          <speciesReference species="mw69f7efe7_ac08_48bd_a951_50b4fbfab6eb" stoichiometry="1"/>
        </listOfReactants>
        <listOfProducts>
          <speciesReference species="mwddfbf0aa_a5c3_4212_8a86_85208843c43f" stoichiometry="1"/>
        </listOfProducts>
        <kineticLaw>
          <math xmlns="http://www.w3.org/1998/Math/MathML">
            <apply>
              <times/>
              <ci> mwe71c2a74_e339_4309_b0a3_ffae4221d0f5 </ci>
              <ci> mw97bd60ee_8383_4db2_9408_852aad33afcd </ci>
              <ci> mw69f7efe7_ac08_48bd_a951_50b4fbfab6eb </ci>
              <apply>
                <minus/>
                <cn type="integer"> 1 </cn>
                <apply>
                  <divide/>
                  <ci> mwddfbf0aa_a5c3_4212_8a86_85208843c43f </ci>
                  <apply>
                    <times/>
                    <ci> mw9bccc5cf_c721_46fa_8585_dbe934728213 </ci>
                    <ci> mw97bd60ee_8383_4db2_9408_852aad33afcd </ci>
                  </apply>
                </apply>
              </apply>
            </apply>
          </math>
        </kineticLaw>
      </reaction>
      <reaction id="mwa26d10c6_dd2b_4f0a_958b_5f66714080fb" reversible="false" fast="false">
        <notes>
          <body xmlns="http://www.w3.org/1999/xhtml">T cell transport out of the lymph node compartment</body>
        </notes>
        <listOfReactants>
          <speciesReference species="mwf44705b4_092e_44fc_85fc_cf33ecad0d28" stoichiometry="1"/>
        </listOfReactants>
        <listOfProducts>
          <speciesReference species="mw69f7efe7_ac08_48bd_a951_50b4fbfab6eb" stoichiometry="1"/>
        </listOfProducts>
        <kineticLaw>
          <math xmlns="http://www.w3.org/1998/Math/MathML">
            <apply>
              <times/>
              <ci> mwa6fb9cc8_60a7_4f9a_b0fe_54eaf246c14f </ci>
              <ci> mwf44705b4_092e_44fc_85fc_cf33ecad0d28 </ci>
            </apply>
          </math>
        </kineticLaw>
      </reaction>
      <reaction id="mwcf317553_f70d_4a78_b776_6d720a882396" reversible="false" fast="false">
        <notes>
          <body xmlns="http://www.w3.org/1999/xhtml">IL2 degradation</body>
        </notes>
        <listOfReactants>
          <speciesReference species="mw6f1c494d_2927_4261_99e2_28f145f431c9" stoichiometry="1"/>
        </listOfReactants>
        <kineticLaw>
          <math xmlns="http://www.w3.org/1998/Math/MathML">
            <apply>
              <times/>
              <ci> mw20524179_3d46_4f4a_9273_f6c27e599e39 </ci>
              <ci> mw6f1c494d_2927_4261_99e2_28f145f431c9 </ci>
              <ci> mwf7ed76cd_3f43_4158_88cb_5e0047c1285b </ci>
            </apply>
          </math>
        </kineticLaw>
      </reaction>
      <reaction id="mw78d74d1f_d424_4f6b_b72a_007ea4bdaedd" reversible="false" fast="false">
        <notes>
          <body xmlns="http://www.w3.org/1999/xhtml">IL2 consumption by T cells</body>
        </notes>
        <listOfReactants>
          <speciesReference species="mw6f1c494d_2927_4261_99e2_28f145f431c9" stoichiometry="1"/>
        </listOfReactants>
        <kineticLaw>
          <math xmlns="http://www.w3.org/1998/Math/MathML">
            <apply>
              <divide/>
              <apply>
                <times/>
                <ci> mwcc08dc35_8b1e_47bd_a9f2_95cab1148c26 </ci>
                <ci> mw87a78b7e_3219_46f2_9ee7_c73008995535 </ci>
                <ci> mw6f1c494d_2927_4261_99e2_28f145f431c9 </ci>
              </apply>
              <apply>
                <plus/>
                <ci> mw89746d66_728f_440c_9d81_fe1262546a6d </ci>
                <ci> mw6f1c494d_2927_4261_99e2_28f145f431c9 </ci>
              </apply>
            </apply>
          </math>
        </kineticLaw>
      </reaction>
      <reaction id="mwf3aeafff_eeb6_4d5d_bf01_ec84cc98624c" reversible="false" fast="false">
        <notes>
          <body xmlns="http://www.w3.org/1999/xhtml">IL2 consumption by Tregs</body>
        </notes>
        <listOfReactants>
          <speciesReference species="mw6f1c494d_2927_4261_99e2_28f145f431c9" stoichiometry="1"/>
        </listOfReactants>
        <kineticLaw>
          <math xmlns="http://www.w3.org/1998/Math/MathML">
            <apply>
              <divide/>
              <apply>
                <times/>
                <ci> mwcc08dc35_8b1e_47bd_a9f2_95cab1148c26 </ci>
                <ci> mwf44705b4_092e_44fc_85fc_cf33ecad0d28 </ci>
                <ci> mw6f1c494d_2927_4261_99e2_28f145f431c9 </ci>
              </apply>
              <apply>
                <plus/>
                <ci> mwbfe0bc06_0327_4308_8218_4fc5c70e9eed </ci>
                <ci> mw6f1c494d_2927_4261_99e2_28f145f431c9 </ci>
              </apply>
            </apply>
          </math>
        </kineticLaw>
      </reaction>
      <reaction id="mwa39fab0f_dda5_4758_9cf6_7e431f5b8081" reversible="false" fast="false">
        <notes>
          <body xmlns="http://www.w3.org/1999/xhtml">Naive T cell entry into the lymph node</body>
        </notes>
        <listOfProducts>
          <speciesReference species="mwcf120fb7_0510_49c1_96c4_f69eec93f4e1" stoichiometry="1"/>
        </listOfProducts>
        <kineticLaw>
          <math xmlns="http://www.w3.org/1998/Math/MathML">
            <apply>
              <times/>
              <ci> mw44de9ada_c825_412a_9faf_07aee457ffad </ci>
              <ci> mwc01ae599_f26d_4339_a279_dadb385cee85 </ci>
            </apply>
          </math>
        </kineticLaw>
      </reaction>
      <reaction id="mw2b1d77b5_281a_408d_95c7_247c9c229ba3" reversible="false" fast="false">
        <notes>
          <body xmlns="http://www.w3.org/1999/xhtml">Naive T cell exit from the lymph node</body>
        </notes>
        <listOfReactants>
          <speciesReference species="mwcf120fb7_0510_49c1_96c4_f69eec93f4e1" stoichiometry="1"/>
        </listOfReactants>
        <kineticLaw>
          <math xmlns="http://www.w3.org/1998/Math/MathML">
            <apply>
              <times/>
              <ci> mwbc50e857_6f5c_490b_b881_fc07604962cb </ci>
              <ci> mwcf120fb7_0510_49c1_96c4_f69eec93f4e1 </ci>
            </apply>
          </math>
        </kineticLaw>
      </reaction>
      <reaction id="mw68a99a59_0eae_4553_af17_00a7e81b9a56" reversible="false" fast="false">
        <notes>
          <body xmlns="http://www.w3.org/1999/xhtml">Naive T cell activation</body>
        </notes>
        <listOfReactants>
          <speciesReference species="mwcf120fb7_0510_49c1_96c4_f69eec93f4e1" stoichiometry="1"/>
        </listOfReactants>
        <listOfProducts>
          <speciesReference species="mw6ff1f892_a9b4_46bc_acdf_1a640e96eac7" stoichiometry="1"/>
        </listOfProducts>
        <kineticLaw>
          <math xmlns="http://www.w3.org/1998/Math/MathML">
            <apply>
              <times/>
              <ci> mw85f39572_93f1_40d5_b76e_09a4cd2890a2 </ci>
              <ci> mwc0e39b16_7287_4f0e_8adb_8676c03e59eb </ci>
              <ci> mwea3982d2_4180_4267_ae41_9b7d7abf567f </ci>
              <ci> mwcf120fb7_0510_49c1_96c4_f69eec93f4e1 </ci>
            </apply>
          </math>
        </kineticLaw>
      </reaction>
      <reaction id="mw6e65ecaf_46f4_4532_835e_3e41239b16f8" reversible="false" fast="false">
        <notes>
          <body xmlns="http://www.w3.org/1999/xhtml">aT1 cell proliferation</body>
        </notes>
        <listOfReactants>
          <speciesReference species="mw6ff1f892_a9b4_46bc_acdf_1a640e96eac7" stoichiometry="1"/>
        </listOfReactants>
        <kineticLaw>
          <math xmlns="http://www.w3.org/1998/Math/MathML">
            <apply>
              <times/>
              <apply>
                <divide/>
                <ci> mwc735249e_b41f_42c3_aff5_bac0796441c7 </ci>
                <ci> mw7995ec59_d3b7_4642_aefa_9a949dfb58d7 </ci>
              </apply>
              <ci> mw6ff1f892_a9b4_46bc_acdf_1a640e96eac7 </ci>
            </apply>
          </math>
        </kineticLaw>
      </reaction>
      <reaction id="mw2e7a0182_5aaf_4ce8_832a_9b26126489a1" reversible="false" fast="false">
        <notes>
          <body xmlns="http://www.w3.org/1999/xhtml">aT1 cell proliferation</body>
        </notes>
        <listOfProducts>
          <speciesReference species="mw58d7bb5f_2358_4c5b_bf9d_18dd7703a714" stoichiometry="1"/>
        </listOfProducts>
        <kineticLaw>
          <math xmlns="http://www.w3.org/1998/Math/MathML">
            <apply>
              <times/>
              <apply>
                <divide/>
                <ci> mwc735249e_b41f_42c3_aff5_bac0796441c7 </ci>
                <ci> mw7995ec59_d3b7_4642_aefa_9a949dfb58d7 </ci>
              </apply>
              <apply>
                <minus/>
                <apply>
                  <power/>
                  <cn type="integer"> 2 </cn>
                  <ci> mw7995ec59_d3b7_4642_aefa_9a949dfb58d7 </ci>
                </apply>
                <cn type="integer"> 1 </cn>
              </apply>
              <ci> mw6ff1f892_a9b4_46bc_acdf_1a640e96eac7 </ci>
            </apply>
          </math>
        </kineticLaw>
      </reaction>
      <reaction id="mwd1c7959b_8617_4107_89fb_8cf0c0454ac4" reversible="false" fast="false">
        <notes>
          <body xmlns="http://www.w3.org/1999/xhtml">T cell death in the central compartment</body>
        </notes>
        <listOfReactants>
          <speciesReference species="mw8b7e1ba3_459e_43bf_acd4_ca0b2b71a72c" stoichiometry="1"/>
        </listOfReactants>
        <kineticLaw>
          <math xmlns="http://www.w3.org/1998/Math/MathML">
            <apply>
              <times/>
              <ci> mwe0fd3e62_9009_4e5e_a5cd_92f7323fef48 </ci>
              <ci> mw8b7e1ba3_459e_43bf_acd4_ca0b2b71a72c </ci>
            </apply>
          </math>
        </kineticLaw>
      </reaction>
      <reaction id="mw30b6073f_bd06_43bd_b560_07710daaea3c" reversible="false" fast="false">
        <notes>
          <body xmlns="http://www.w3.org/1999/xhtml">T cell death in the peripheral compartment</body>
        </notes>
        <listOfReactants>
          <speciesReference species="mwb4354006_cde2_457e_8b5a_8019a03cfa19" stoichiometry="1"/>
        </listOfReactants>
        <kineticLaw>
          <math xmlns="http://www.w3.org/1998/Math/MathML">
            <apply>
              <times/>
              <ci> mwe0fd3e62_9009_4e5e_a5cd_92f7323fef48 </ci>
              <ci> mwb4354006_cde2_457e_8b5a_8019a03cfa19 </ci>
            </apply>
          </math>
        </kineticLaw>
      </reaction>
      <reaction id="mwe5e9cb73_1414_41bf_9d6a_8668c486f2b5" reversible="false" fast="false">
        <notes>
          <body xmlns="http://www.w3.org/1999/xhtml">T cell death in the tumour compartment</body>
        </notes>
        <listOfReactants>
          <speciesReference species="mw29266435_9932_4c05_9b63_03d1754056f1" stoichiometry="1"/>
        </listOfReactants>
        <listOfProducts>
          <speciesReference species="mwce590c3a_6cf5_45ba_8bb2_904a2e3dde91" stoichiometry="1"/>
        </listOfProducts>
        <kineticLaw>
          <math xmlns="http://www.w3.org/1998/Math/MathML">
            <apply>
              <times/>
              <ci> mwe0fd3e62_9009_4e5e_a5cd_92f7323fef48 </ci>
              <ci> mw29266435_9932_4c05_9b63_03d1754056f1 </ci>
            </apply>
          </math>
        </kineticLaw>
      </reaction>
      <reaction id="mw143ad3cd_8532_4177_a814_3a9588c46682" reversible="false" fast="false">
        <notes>
          <body xmlns="http://www.w3.org/1999/xhtml">T cell death in the lymph node compartment</body>
        </notes>
        <listOfReactants>
          <speciesReference species="mw58d7bb5f_2358_4c5b_bf9d_18dd7703a714" stoichiometry="1"/>
        </listOfReactants>
        <kineticLaw>
          <math xmlns="http://www.w3.org/1998/Math/MathML">
            <apply>
              <times/>
              <ci> mwe0fd3e62_9009_4e5e_a5cd_92f7323fef48 </ci>
              <ci> mw58d7bb5f_2358_4c5b_bf9d_18dd7703a714 </ci>
            </apply>
          </math>
        </kineticLaw>
      </reaction>
      <reaction id="mw3f02d4bf_8e6a_4642_bc16_20c60011450e" reversible="false" fast="false">
        <notes>
          <body xmlns="http://www.w3.org/1999/xhtml">T cell death from Tregs</body>
        </notes>
        <listOfReactants>
          <speciesReference species="mw29266435_9932_4c05_9b63_03d1754056f1" stoichiometry="1"/>
        </listOfReactants>
        <listOfProducts>
          <speciesReference species="mwce590c3a_6cf5_45ba_8bb2_904a2e3dde91" stoichiometry="1"/>
        </listOfProducts>
        <kineticLaw>
          <math xmlns="http://www.w3.org/1998/Math/MathML">
            <apply>
              <divide/>
              <apply>
                <times/>
                <ci> mw1f54ed76_4c5d_4e44_ab5d_06f95d6e6efa </ci>
                <ci> mw29266435_9932_4c05_9b63_03d1754056f1 </ci>
                <ci> mwf19a0fa3_8613_4538_ad32_d7adc2bf1718 </ci>
              </apply>
              <apply>
                <plus/>
                <ci> mw869a6065_9d38_42d3_b656_97b7a30930ec </ci>
                <ci> mw414de7fa_01fc_49ae_9b5d_a611119e3a83 </ci>
                <ci> mw3219f4aa_c919_4aeb_a521_4e4e45145abb </ci>
              </apply>
            </apply>
          </math>
        </kineticLaw>
      </reaction>
      <reaction id="mw8084525d_2f75_45fa_ae62_e87cbf038bf8" reversible="false" fast="false">
        <notes>
          <body xmlns="http://www.w3.org/1999/xhtml">T cell death from cancer</body>
        </notes>
        <listOfReactants>
          <speciesReference species="mw29266435_9932_4c05_9b63_03d1754056f1" stoichiometry="1"/>
        </listOfReactants>
        <listOfProducts>
          <speciesReference species="mwce590c3a_6cf5_45ba_8bb2_904a2e3dde91" stoichiometry="1"/>
        </listOfProducts>
        <kineticLaw>
          <math xmlns="http://www.w3.org/1998/Math/MathML">
            <apply>
              <times/>
              <apply>
                <divide/>
                <apply>
                  <times/>
                  <ci> mwfad51e40_14e2_4b64_8721_2c6572fda68f </ci>
                  <ci> mw29266435_9932_4c05_9b63_03d1754056f1 </ci>
                  <ci> mw869a6065_9d38_42d3_b656_97b7a30930ec </ci>
                </apply>
                <apply>
                  <plus/>
                  <ci> mw869a6065_9d38_42d3_b656_97b7a30930ec </ci>
                  <ci> mw414de7fa_01fc_49ae_9b5d_a611119e3a83 </ci>
                  <ci> mw3219f4aa_c919_4aeb_a521_4e4e45145abb </ci>
                </apply>
              </apply>
              <ci> mwd010b242_df7e_44ee_bc22_3a3b9ef4b44a </ci>
            </apply>
          </math>
        </kineticLaw>
      </reaction>
      <reaction id="mw574037ab_1fda_420e_a63d_9c252aeecce9" reversible="false" fast="false">
        <notes>
          <body xmlns="http://www.w3.org/1999/xhtml">T cell transport into the peripheral compartment</body>
        </notes>
        <listOfReactants>
          <speciesReference species="mw8b7e1ba3_459e_43bf_acd4_ca0b2b71a72c" stoichiometry="1"/>
        </listOfReactants>
        <listOfProducts>
          <speciesReference species="mwb4354006_cde2_457e_8b5a_8019a03cfa19" stoichiometry="1"/>
        </listOfProducts>
        <kineticLaw>
          <math xmlns="http://www.w3.org/1998/Math/MathML">
            <apply>
              <times/>
              <ci> mwe257cda2_4621_475b_9ea2_b3fb17944ee1 </ci>
              <ci> mw8b7e1ba3_459e_43bf_acd4_ca0b2b71a72c </ci>
            </apply>
          </math>
        </kineticLaw>
      </reaction>
      <reaction id="mw752ec21d_8c47_4aa0_865e_1e68a0d1d052" reversible="false" fast="false">
        <notes>
          <body xmlns="http://www.w3.org/1999/xhtml">T cell transport out of the peripheral compartment</body>
        </notes>
        <listOfReactants>
          <speciesReference species="mwb4354006_cde2_457e_8b5a_8019a03cfa19" stoichiometry="1"/>
        </listOfReactants>
        <listOfProducts>
          <speciesReference species="mw8b7e1ba3_459e_43bf_acd4_ca0b2b71a72c" stoichiometry="1"/>
        </listOfProducts>
        <kineticLaw>
          <math xmlns="http://www.w3.org/1998/Math/MathML">
            <apply>
              <times/>
              <ci> mw5b4f1d1c_4b8c_400a_98be_742b19edb605 </ci>
              <ci> mwb4354006_cde2_457e_8b5a_8019a03cfa19 </ci>
            </apply>
          </math>
        </kineticLaw>
      </reaction>
      <reaction id="mwacf0d0b3_8978_44a0_9ab4_9aedd31e3c83" reversible="false" fast="false">
        <notes>
          <body xmlns="http://www.w3.org/1999/xhtml">T cell transport into the tumour compartment</body>
        </notes>
        <listOfReactants>
          <speciesReference species="mw8b7e1ba3_459e_43bf_acd4_ca0b2b71a72c" stoichiometry="1"/>
        </listOfReactants>
        <listOfProducts>
          <speciesReference species="mw29266435_9932_4c05_9b63_03d1754056f1" stoichiometry="1"/>
        </listOfProducts>
        <kineticLaw>
          <math xmlns="http://www.w3.org/1998/Math/MathML">
            <apply>
              <times/>
              <ci> mw0998cc54_613a_4269_92f2_5ef45728a032 </ci>
              <ci> mw97bd60ee_8383_4db2_9408_852aad33afcd </ci>
              <ci> mw8b7e1ba3_459e_43bf_acd4_ca0b2b71a72c </ci>
            </apply>
          </math>
        </kineticLaw>
      </reaction>
      <reaction id="mwbd1585db_4cf4_4979_b4da_962f984ad60f" reversible="false" fast="false">
        <notes>
          <body xmlns="http://www.w3.org/1999/xhtml">T cell transport out of the lymph node compartment</body>
        </notes>
        <listOfReactants>
          <speciesReference species="mw58d7bb5f_2358_4c5b_bf9d_18dd7703a714" stoichiometry="1"/>
        </listOfReactants>
        <listOfProducts>
          <speciesReference species="mw8b7e1ba3_459e_43bf_acd4_ca0b2b71a72c" stoichiometry="1"/>
        </listOfProducts>
        <kineticLaw>
          <math xmlns="http://www.w3.org/1998/Math/MathML">
            <apply>
              <times/>
              <ci> mw0f91adb1_e1a0_4b47_851e_57909aefce4e </ci>
              <ci> mw58d7bb5f_2358_4c5b_bf9d_18dd7703a714 </ci>
            </apply>
          </math>
        </kineticLaw>
      </reaction>
      <reaction id="mwc330f5c6_66f0_4b04_be41_d99ff299a69b" reversible="false" fast="false">
        <notes>
          <body xmlns="http://www.w3.org/1999/xhtml">IL2 secretion from activated T cells</body>
        </notes>
        <listOfProducts>
          <speciesReference species="mw6f1c494d_2927_4261_99e2_28f145f431c9" stoichiometry="1"/>
        </listOfProducts>
        <kineticLaw>
          <math xmlns="http://www.w3.org/1998/Math/MathML">
            <apply>
              <times/>
              <ci> mw8ce3daed_6e8f_48ae_a864_394ea94a5271 </ci>
              <ci> mw6ff1f892_a9b4_46bc_acdf_1a640e96eac7 </ci>
            </apply>
          </math>
        </kineticLaw>
      </reaction>
      <reaction id="mwd564bdb6_acc0_4708_88cb_0d2266666700" reversible="false" fast="false">
        <notes>
          <body xmlns="http://www.w3.org/1999/xhtml">Cancer cell killing by T cells</body>
        </notes>
        <listOfReactants>
          <speciesReference species="mwe7ebcac4_fadd_4936_8667_c34cf469fe3a" stoichiometry="1"/>
        </listOfReactants>
        <listOfProducts>
          <speciesReference species="mw3fb8ca45_3a74_4e8a_8db4_87f50476daca" stoichiometry="1"/>
        </listOfProducts>
        <kineticLaw>
          <math xmlns="http://www.w3.org/1998/Math/MathML">
            <apply>
              <times/>
              <apply>
                <divide/>
                <apply>
                  <times/>
                  <ci> mw584f9879_e233_41a1_9bb5_b5c96a1d5d64 </ci>
                  <ci> mw29266435_9932_4c05_9b63_03d1754056f1 </ci>
                  <ci> mwe7ebcac4_fadd_4936_8667_c34cf469fe3a </ci>
                </apply>
                <apply>
                  <plus/>
                  <ci> mw869a6065_9d38_42d3_b656_97b7a30930ec </ci>
                  <ci> mw414de7fa_01fc_49ae_9b5d_a611119e3a83 </ci>
                  <ci> mw3219f4aa_c919_4aeb_a521_4e4e45145abb </ci>
                </apply>
              </apply>
              <apply>
                <minus/>
                <cn type="integer"> 1 </cn>
                <ci> mwd010b242_df7e_44ee_bc22_3a3b9ef4b44a </ci>
              </apply>
              <apply>
                <minus/>
                <cn type="integer"> 1 </cn>
                <ci> mw9c43cf39_2e4b_40ed_987a_b812111ab2ba </ci>
              </apply>
            </apply>
          </math>
        </kineticLaw>
      </reaction>
      <reaction id="mw1492f6d2_6849_4cd0_ad92_81ac41a71229" reversible="false" fast="false">
        <notes>
          <body xmlns="http://www.w3.org/1999/xhtml">APC recruitment/death in the tumour</body>
        </notes>
        <listOfProducts>
          <speciesReference species="mw73386c66_d30c_401e_98d0_eccb28102e1a" stoichiometry="1"/>
        </listOfProducts>
        <kineticLaw>
          <math xmlns="http://www.w3.org/1998/Math/MathML">
            <apply>
              <times/>
              <ci> mw848c0b31_2892_4fd2_884f_93f3098a5cab </ci>
              <apply>
                <minus/>
                <apply>
                  <times/>
                  <ci> mw76a9822b_e007_465e_8747_8986355dc5fc </ci>
                  <ci> mw97bd60ee_8383_4db2_9408_852aad33afcd </ci>
                </apply>
                <ci> mw73386c66_d30c_401e_98d0_eccb28102e1a </ci>
              </apply>
            </apply>
          </math>
        </kineticLaw>
      </reaction>
      <reaction id="mw6f8ed9d6_f121_4485_aadb_778d1f36a191" reversible="false" fast="false">
        <notes>
          <body xmlns="http://www.w3.org/1999/xhtml">APC recruitment/death in LN</body>
        </notes>
        <listOfProducts>
          <speciesReference species="mw5a98782c_dfde_4296_8212_90500fa83148" stoichiometry="1"/>
        </listOfProducts>
        <kineticLaw>
          <math xmlns="http://www.w3.org/1998/Math/MathML">
            <apply>
              <times/>
              <ci> mw848c0b31_2892_4fd2_884f_93f3098a5cab </ci>
              <apply>
                <minus/>
                <apply>
                  <times/>
                  <ci> mw2d81ef83_faa2_4ab3_b98f_bbd25d901293 </ci>
                  <ci> mwf7ed76cd_3f43_4158_88cb_5e0047c1285b </ci>
                </apply>
                <ci> mw5a98782c_dfde_4296_8212_90500fa83148 </ci>
              </apply>
            </apply>
          </math>
        </kineticLaw>
      </reaction>
      <reaction id="mw4b462be8_91ba_47c3_85c8_7069bc57f417" reversible="false" fast="false">
        <notes>
          <body xmlns="http://www.w3.org/1999/xhtml">APC maturation in the tumour</body>
        </notes>
        <listOfReactants>
          <speciesReference species="mw73386c66_d30c_401e_98d0_eccb28102e1a" stoichiometry="1"/>
        </listOfReactants>
        <listOfProducts>
          <speciesReference species="mw58612907_55a0_4a82_8cf2_f75a5c495c0b" stoichiometry="1"/>
        </listOfProducts>
        <kineticLaw>
          <math xmlns="http://www.w3.org/1998/Math/MathML">
            <apply>
              <times/>
              <apply>
                <divide/>
                <apply>
                  <times/>
                  <ci> mwb7b6477a_7e67_47bf_aa97_021b08e383da </ci>
                  <ci> mw6ac93b40_ddaa_4388_b5e6_f541274b93df </ci>
                </apply>
                <apply>
                  <plus/>
                  <ci> mw6ac93b40_ddaa_4388_b5e6_f541274b93df </ci>
                  <ci> mw361a3d85_2712_4cb1_a85d_81e670724570 </ci>
                </apply>
              </apply>
              <ci> mw73386c66_d30c_401e_98d0_eccb28102e1a </ci>
            </apply>
          </math>
        </kineticLaw>
      </reaction>
      <reaction id="mw9c10b408_38d3_4260_8eac_5660de2bd6b8" reversible="false" fast="false">
        <notes>
          <body xmlns="http://www.w3.org/1999/xhtml">APC migration to the lymph node</body>
        </notes>
        <listOfReactants>
          <speciesReference species="mw58612907_55a0_4a82_8cf2_f75a5c495c0b" stoichiometry="1"/>
        </listOfReactants>
        <listOfProducts>
          <speciesReference species="mw6e2081f5_2ee1_4152_9153_d8b7f7373b50" stoichiometry="1"/>
        </listOfProducts>
        <kineticLaw>
          <math xmlns="http://www.w3.org/1998/Math/MathML">
            <apply>
              <times/>
              <ci> mwa8981de5_f723_480d_b833_54b4f09e971f </ci>
              <ci> mw58612907_55a0_4a82_8cf2_f75a5c495c0b </ci>
            </apply>
          </math>
        </kineticLaw>
      </reaction>
      <reaction id="mwad068e51_deda_403f_aa47_58acef1fd3a5" reversible="false" fast="false">
        <notes>
          <body xmlns="http://www.w3.org/1999/xhtml">mAPC death in the tumour</body>
        </notes>
        <listOfReactants>
          <speciesReference species="mw58612907_55a0_4a82_8cf2_f75a5c495c0b" stoichiometry="1"/>
        </listOfReactants>
        <kineticLaw>
          <math xmlns="http://www.w3.org/1998/Math/MathML">
            <apply>
              <times/>
              <ci> mw43a9819d_5a51_4f4a_83fb_f7c7169d089c </ci>
              <ci> mw58612907_55a0_4a82_8cf2_f75a5c495c0b </ci>
            </apply>
          </math>
        </kineticLaw>
      </reaction>
      <reaction id="mw6225094b_2647_4dcd_8a02_9b74821693d5" reversible="false" fast="false">
        <notes>
          <body xmlns="http://www.w3.org/1999/xhtml">mAPC death in the lymph node</body>
        </notes>
        <listOfReactants>
          <speciesReference species="mw6e2081f5_2ee1_4152_9153_d8b7f7373b50" stoichiometry="1"/>
        </listOfReactants>
        <kineticLaw>
          <math xmlns="http://www.w3.org/1998/Math/MathML">
            <apply>
              <times/>
              <ci> mw43a9819d_5a51_4f4a_83fb_f7c7169d089c </ci>
              <ci> mw6e2081f5_2ee1_4152_9153_d8b7f7373b50 </ci>
            </apply>
          </math>
        </kineticLaw>
      </reaction>
      <reaction id="mwb1c18f06_e990_451f_ba5a_5439f8819795" reversible="false" fast="false">
        <notes>
          <body xmlns="http://www.w3.org/1999/xhtml">Baseline cytokine secretion/degradation</body>
        </notes>
        <listOfProducts>
          <speciesReference species="mw6ac93b40_ddaa_4388_b5e6_f541274b93df" stoichiometry="1"/>
        </listOfProducts>
        <kineticLaw>
          <math xmlns="http://www.w3.org/1998/Math/MathML">
            <apply>
              <times/>
              <ci> mw807e317e_560c_40f9_977c_794faaf32a55 </ci>
              <apply>
                <minus/>
                <ci> mw361830ff_0695_4180_9cba_01a7abac5a5c </ci>
                <ci> mw6ac93b40_ddaa_4388_b5e6_f541274b93df </ci>
              </apply>
              <ci> mw97bd60ee_8383_4db2_9408_852aad33afcd </ci>
            </apply>
          </math>
        </kineticLaw>
      </reaction>
      <reaction id="mw55dc0b87_a4ba_4e91_8c14_3fefaa5bced0" reversible="false" fast="false">
        <notes>
          <body xmlns="http://www.w3.org/1999/xhtml">Cytokine release in response to the tumour</body>
        </notes>
        <listOfProducts>
          <speciesReference species="mw6ac93b40_ddaa_4388_b5e6_f541274b93df" stoichiometry="1"/>
        </listOfProducts>
        <kineticLaw>
          <math xmlns="http://www.w3.org/1998/Math/MathML">
            <apply>
              <times/>
              <ci> mwb24ec254_4edf_4575_aeea_29101fadbe06 </ci>
              <ci> mw39344378_48ab_41b3_81c5_bd216d0ac262 </ci>
            </apply>
          </math>
        </kineticLaw>
      </reaction>
      <reaction id="mw440db152_434e_4812_8874_49b15d2cd212" reversible="false" fast="false">
        <notes>
          <body xmlns="http://www.w3.org/1999/xhtml">MHC translocation</body>
        </notes>
        <listOfReactants>
          <speciesReference species="mwc3ece17c_334f_4435_8944_477e8e943121" stoichiometry="1"/>
        </listOfReactants>
        <listOfProducts>
          <speciesReference species="mwc2c4ce95_bb5f_45d8_946e_a2d4dee68c12" stoichiometry="1"/>
        </listOfProducts>
        <kineticLaw>
          <math xmlns="http://www.w3.org/1998/Math/MathML">
            <apply>
              <minus/>
              <apply>
                <times/>
                <ci> mw33340eab_dfa0_47dd_9f1c_cdc7e1b3f113 </ci>
                <ci> mwc3ece17c_334f_4435_8944_477e8e943121 </ci>
                <ci> mw8e40eb56_eaaa_4cf2_9b7b_ccf6f0f37bae </ci>
              </apply>
              <apply>
                <times/>
                <ci> mw4334e045_9bd7_40f3_9892_a2bafa9975f1 </ci>
                <ci> mwc2c4ce95_bb5f_45d8_946e_a2d4dee68c12 </ci>
                <ci> mwb87553d5_6aac_4f53_b8c4_a288e46766fa </ci>
              </apply>
            </apply>
          </math>
        </kineticLaw>
      </reaction>
      <reaction id="mwfd1c06eb_000e_4bad_aab6_baeaf8160537" reversible="false" fast="false">
        <notes>
          <body xmlns="http://www.w3.org/1999/xhtml">Antigen deposition from dying cancer cells</body>
        </notes>
        <listOfProducts>
          <speciesReference species="mw73704559_1a6a_4e49_90c7_e8649c1d73b7" stoichiometry="1"/>
        </listOfProducts>
        <kineticLaw>
          <math xmlns="http://www.w3.org/1998/Math/MathML">
            <apply>
              <times/>
              <ci> mw40433098_1ce7_4592_a225_12c51791228e </ci>
              <ci> mw40c735cd_cb8c_4a22_a177_d79985cd24a8 </ci>
              <apply>
                <plus/>
                <ci> mw172fb05a_325f_4eb3_989a_dddf14e6f7a6 </ci>
                <ci> mw9ddd73b4_eaf9_41d5_9b15_d745457904d6 </ci>
                <apply>
                  <times/>
                  <apply>
                    <divide/>
                    <apply>
                      <times/>
                      <ci> mw584f9879_e233_41a1_9bb5_b5c96a1d5d64 </ci>
                      <ci> mw29266435_9932_4c05_9b63_03d1754056f1 </ci>
                    </apply>
                    <apply>
                      <plus/>
                      <ci> mw869a6065_9d38_42d3_b656_97b7a30930ec </ci>
                      <ci> mw414de7fa_01fc_49ae_9b5d_a611119e3a83 </ci>
                      <ci> mw3219f4aa_c919_4aeb_a521_4e4e45145abb </ci>
                    </apply>
                  </apply>
                  <apply>
                    <minus/>
                    <cn type="integer"> 1 </cn>
                    <ci> mwd010b242_df7e_44ee_bc22_3a3b9ef4b44a </ci>
                  </apply>
                </apply>
              </apply>
              <ci> mwe7ebcac4_fadd_4936_8667_c34cf469fe3a </ci>
              <ci> mw97bd60ee_8383_4db2_9408_852aad33afcd </ci>
            </apply>
          </math>
        </kineticLaw>
      </reaction>
      <reaction id="mw1fee04fe_168e_4e81_a24e_5404e94b2b40" reversible="false" fast="false">
        <notes>
          <body xmlns="http://www.w3.org/1999/xhtml">Free antigen degradation</body>
        </notes>
        <listOfReactants>
          <speciesReference species="mw73704559_1a6a_4e49_90c7_e8649c1d73b7" stoichiometry="1"/>
        </listOfReactants>
        <kineticLaw>
          <math xmlns="http://www.w3.org/1998/Math/MathML">
            <apply>
              <times/>
              <ci> mw9861b3c5_d9b5_4765_a8f2_16e1bc5b7ceb </ci>
              <ci> mw73704559_1a6a_4e49_90c7_e8649c1d73b7 </ci>
              <ci> mwf7ed76cd_3f43_4158_88cb_5e0047c1285b </ci>
            </apply>
          </math>
        </kineticLaw>
      </reaction>
      <reaction id="mw8639e457_5c12_48a3_a627_afeb911d65aa" reversible="false" fast="false">
        <notes>
          <body xmlns="http://www.w3.org/1999/xhtml">Antigen uptake by mature antigen presenting cells</body>
        </notes>
        <listOfReactants>
          <speciesReference species="mw73704559_1a6a_4e49_90c7_e8649c1d73b7" stoichiometry="1"/>
        </listOfReactants>
        <kineticLaw>
          <math xmlns="http://www.w3.org/1998/Math/MathML">
            <apply>
              <times/>
              <ci> mw3e4f357a_b51b_44e2_ad8a_2a0a244ce321 </ci>
              <ci> mw6e2081f5_2ee1_4152_9153_d8b7f7373b50 </ci>
              <ci> mw73704559_1a6a_4e49_90c7_e8649c1d73b7 </ci>
              <ci> mwf7ed76cd_3f43_4158_88cb_5e0047c1285b </ci>
            </apply>
          </math>
        </kineticLaw>
      </reaction>
      <reaction id="mw0b542646_cd7a_4a9d_8274_d1fe175a9814" reversible="false" fast="false">
        <notes>
          <body xmlns="http://www.w3.org/1999/xhtml">Antigen uptake by mature antigen presenting cells</body>
        </notes>
        <listOfProducts>
          <speciesReference species="mw6e212437_7abd_46d3_863a_5e5a22368719" stoichiometry="1"/>
        </listOfProducts>
        <kineticLaw>
          <math xmlns="http://www.w3.org/1998/Math/MathML">
            <apply>
              <times/>
              <ci> mw3e4f357a_b51b_44e2_ad8a_2a0a244ce321 </ci>
              <ci> mw3219f4aa_c919_4aeb_a521_4e4e45145abb </ci>
              <ci> mw73704559_1a6a_4e49_90c7_e8649c1d73b7 </ci>
              <ci> mwfae11d7c_6828_4a44_b69a_64a0e3656d85 </ci>
            </apply>
          </math>
        </kineticLaw>
      </reaction>
      <reaction id="mw1d925dcb_1f8c_4fa1_808d_05daced11b02" reversible="false" fast="false">
        <notes>
          <body xmlns="http://www.w3.org/1999/xhtml">Antigen degradation in APC endosomes</body>
        </notes>
        <listOfReactants>
          <speciesReference species="mw6e212437_7abd_46d3_863a_5e5a22368719" stoichiometry="1"/>
        </listOfReactants>
        <listOfProducts>
          <speciesReference species="mwd341a5c2_449a_468b_a547_0198fcbe0903" stoichiometry="1"/>
        </listOfProducts>
        <kineticLaw>
          <math xmlns="http://www.w3.org/1998/Math/MathML">
            <apply>
              <times/>
              <ci> mwd38409eb_d3b3_4103_880a_a8a2f26cac12 </ci>
              <ci> mw6e212437_7abd_46d3_863a_5e5a22368719 </ci>
              <ci> mwfae11d7c_6828_4a44_b69a_64a0e3656d85 </ci>
            </apply>
          </math>
        </kineticLaw>
      </reaction>
      <reaction id="mwc32e9e5f_7b71_46d1_8ae0_0107ea7050d1" reversible="false" fast="false">
        <notes>
          <body xmlns="http://www.w3.org/1999/xhtml">Epitope degradation in APC endosomes</body>
        </notes>
        <listOfReactants>
          <speciesReference species="mwd341a5c2_449a_468b_a547_0198fcbe0903" stoichiometry="1"/>
        </listOfReactants>
        <kineticLaw>
          <math xmlns="http://www.w3.org/1998/Math/MathML">
            <apply>
              <times/>
              <ci> mwf49d3257_f9f6_4ebd_89f3_50ed2ee044ab </ci>
              <ci> mwd341a5c2_449a_468b_a547_0198fcbe0903 </ci>
              <ci> mwfae11d7c_6828_4a44_b69a_64a0e3656d85 </ci>
            </apply>
          </math>
        </kineticLaw>
      </reaction>
      <reaction id="mwa7c022bb_3667_4717_a2bc_45b21f473683" reversible="false" fast="false">
        <notes>
          <body xmlns="http://www.w3.org/1999/xhtml">Antigen-MHC binding in endosome</body>
        </notes>
        <listOfReactants>
          <speciesReference species="mwd341a5c2_449a_468b_a547_0198fcbe0903" stoichiometry="1"/>
          <speciesReference species="mwc3ece17c_334f_4435_8944_477e8e943121" stoichiometry="1"/>
        </listOfReactants>
        <listOfProducts>
          <speciesReference species="mw16bec048_b1a5_4c69_b34f_27d405f542f0" stoichiometry="1"/>
        </listOfProducts>
        <kineticLaw>
          <math xmlns="http://www.w3.org/1998/Math/MathML">
            <apply>
              <times/>
              <ci> mwcedb38d5_362e_48c4_9105_4184cc176d83 </ci>
              <ci> mwd341a5c2_449a_468b_a547_0198fcbe0903 </ci>
              <ci> mwc3ece17c_334f_4435_8944_477e8e943121 </ci>
              <ci> mw8e40eb56_eaaa_4cf2_9b7b_ccf6f0f37bae </ci>
            </apply>
          </math>
        </kineticLaw>
      </reaction>
      <reaction id="mw09b0b680_e55c_4700_94c4_c655451a1146" reversible="false" fast="false">
        <notes>
          <body xmlns="http://www.w3.org/1999/xhtml">Antigen-MHC unbinding in endosome</body>
        </notes>
        <listOfReactants>
          <speciesReference species="mw16bec048_b1a5_4c69_b34f_27d405f542f0" stoichiometry="1"/>
        </listOfReactants>
        <listOfProducts>
          <speciesReference species="mwd341a5c2_449a_468b_a547_0198fcbe0903" stoichiometry="1"/>
          <speciesReference species="mwc3ece17c_334f_4435_8944_477e8e943121" stoichiometry="1"/>
        </listOfProducts>
        <kineticLaw>
          <math xmlns="http://www.w3.org/1998/Math/MathML">
            <apply>
              <times/>
              <ci> mw8f784a6d_03b9_40e1_b462_f1ef3ef83525 </ci>
              <ci> mwcedb38d5_362e_48c4_9105_4184cc176d83 </ci>
              <ci> mw16bec048_b1a5_4c69_b34f_27d405f542f0 </ci>
              <ci> mw8e40eb56_eaaa_4cf2_9b7b_ccf6f0f37bae </ci>
            </apply>
          </math>
        </kineticLaw>
      </reaction>
      <reaction id="mw8aa7d983_6e5e_4229_8506_2ef197f437c7" reversible="false" fast="false">
        <notes>
          <body xmlns="http://www.w3.org/1999/xhtml">Antigen-MHC unbinding on APC surface</body>
        </notes>
        <listOfReactants>
          <speciesReference species="mw55e72a69_3002_4096_870f_76e134d684a9" stoichiometry="1"/>
        </listOfReactants>
        <listOfProducts>
          <speciesReference species="mwc2c4ce95_bb5f_45d8_946e_a2d4dee68c12" stoichiometry="1"/>
        </listOfProducts>
        <kineticLaw>
          <math xmlns="http://www.w3.org/1998/Math/MathML">
            <apply>
              <times/>
              <ci> mw8f784a6d_03b9_40e1_b462_f1ef3ef83525 </ci>
              <ci> mwcedb38d5_362e_48c4_9105_4184cc176d83 </ci>
              <ci> mw55e72a69_3002_4096_870f_76e134d684a9 </ci>
              <ci> mwb87553d5_6aac_4f53_b8c4_a288e46766fa </ci>
            </apply>
          </math>
        </kineticLaw>
      </reaction>
      <reaction id="mw13aa2d6f_43ea_4971_8ce2_e1f5005562ec" reversible="false" fast="false">
        <notes>
          <body xmlns="http://www.w3.org/1999/xhtml">Antigen-MHC translocation</body>
        </notes>
        <listOfReactants>
          <speciesReference species="mw16bec048_b1a5_4c69_b34f_27d405f542f0" stoichiometry="1"/>
        </listOfReactants>
        <listOfProducts>
          <speciesReference species="mw55e72a69_3002_4096_870f_76e134d684a9" stoichiometry="1"/>
        </listOfProducts>
        <kineticLaw>
          <math xmlns="http://www.w3.org/1998/Math/MathML">
            <apply>
              <times/>
              <ci> mw33340eab_dfa0_47dd_9f1c_cdc7e1b3f113 </ci>
              <ci> mw16bec048_b1a5_4c69_b34f_27d405f542f0 </ci>
              <ci> mw8e40eb56_eaaa_4cf2_9b7b_ccf6f0f37bae </ci>
            </apply>
          </math>
        </kineticLaw>
      </reaction>
      <reaction id="mweb0347c1_7277_4ec5_886e_d7d1deae1358" reversible="false" fast="false">
        <notes>
          <body xmlns="http://www.w3.org/1999/xhtml">Antigen deposition from dying cancer cells</body>
        </notes>
        <listOfProducts>
          <speciesReference species="mwb7c54f02_3a02_497c_a2bd_6bb01949a193" stoichiometry="1"/>
        </listOfProducts>
        <kineticLaw>
          <math xmlns="http://www.w3.org/1998/Math/MathML">
            <apply>
              <times/>
              <ci> mwc01ae599_f26d_4339_a279_dadb385cee85 </ci>
              <ci> mw8651a4a0_5619_494d_ba98_151c9760efea </ci>
              <apply>
                <plus/>
                <ci> mw172fb05a_325f_4eb3_989a_dddf14e6f7a6 </ci>
                <ci> mw9ddd73b4_eaf9_41d5_9b15_d745457904d6 </ci>
                <apply>
                  <times/>
                  <apply>
                    <divide/>
                    <apply>
                      <times/>
                      <ci> mw584f9879_e233_41a1_9bb5_b5c96a1d5d64 </ci>
                      <ci> mw29266435_9932_4c05_9b63_03d1754056f1 </ci>
                    </apply>
                    <apply>
                      <plus/>
                      <ci> mw869a6065_9d38_42d3_b656_97b7a30930ec </ci>
                      <ci> mw414de7fa_01fc_49ae_9b5d_a611119e3a83 </ci>
                      <ci> mw3219f4aa_c919_4aeb_a521_4e4e45145abb </ci>
                    </apply>
                  </apply>
                  <apply>
                    <minus/>
                    <cn type="integer"> 1 </cn>
                    <ci> mwd010b242_df7e_44ee_bc22_3a3b9ef4b44a </ci>
                  </apply>
                </apply>
              </apply>
              <ci> mwe7ebcac4_fadd_4936_8667_c34cf469fe3a </ci>
              <ci> mw97bd60ee_8383_4db2_9408_852aad33afcd </ci>
            </apply>
          </math>
        </kineticLaw>
      </reaction>
      <reaction id="mw77e27ea7_dab8_4407_8277_516d9b1630ec" reversible="false" fast="false">
        <notes>
          <body xmlns="http://www.w3.org/1999/xhtml">Free antigen degradation</body>
        </notes>
        <listOfReactants>
          <speciesReference species="mwb7c54f02_3a02_497c_a2bd_6bb01949a193" stoichiometry="1"/>
        </listOfReactants>
        <kineticLaw>
          <math xmlns="http://www.w3.org/1998/Math/MathML">
            <apply>
              <times/>
              <ci> mw488ac15f_bcda_4124_8550_362f2a3f11d1 </ci>
              <ci> mwb7c54f02_3a02_497c_a2bd_6bb01949a193 </ci>
              <ci> mwf7ed76cd_3f43_4158_88cb_5e0047c1285b </ci>
            </apply>
          </math>
        </kineticLaw>
      </reaction>
      <reaction id="mw94600022_f78a_4fd0_958c_99d45c6e6ef9" reversible="false" fast="false">
        <notes>
          <body xmlns="http://www.w3.org/1999/xhtml">Antigen uptake by mature antigen presenting cells</body>
        </notes>
        <listOfReactants>
          <speciesReference species="mwb7c54f02_3a02_497c_a2bd_6bb01949a193" stoichiometry="1"/>
        </listOfReactants>
        <kineticLaw>
          <math xmlns="http://www.w3.org/1998/Math/MathML">
            <apply>
              <times/>
              <ci> mw0f37821a_f54f_4578_9448_d7bd24d5396a </ci>
              <ci> mw6e2081f5_2ee1_4152_9153_d8b7f7373b50 </ci>
              <ci> mwb7c54f02_3a02_497c_a2bd_6bb01949a193 </ci>
              <ci> mwf7ed76cd_3f43_4158_88cb_5e0047c1285b </ci>
            </apply>
          </math>
        </kineticLaw>
      </reaction>
      <reaction id="mwf5a00174_7a44_41a9_9c56_ebf50e77f2e0" reversible="false" fast="false">
        <notes>
          <body xmlns="http://www.w3.org/1999/xhtml">Antigen uptake by mature antigen presenting cells</body>
        </notes>
        <listOfProducts>
          <speciesReference species="mwc0f4f373_9723_40e8_b022_973e5611a533" stoichiometry="1"/>
        </listOfProducts>
        <kineticLaw>
          <math xmlns="http://www.w3.org/1998/Math/MathML">
            <apply>
              <times/>
              <ci> mw0f37821a_f54f_4578_9448_d7bd24d5396a </ci>
              <ci> mw3219f4aa_c919_4aeb_a521_4e4e45145abb </ci>
              <ci> mwb7c54f02_3a02_497c_a2bd_6bb01949a193 </ci>
              <ci> mwfae11d7c_6828_4a44_b69a_64a0e3656d85 </ci>
            </apply>
          </math>
        </kineticLaw>
      </reaction>
      <reaction id="mwee033cb0_28ce_4a81_baa9_437e8aef0261" reversible="false" fast="false">
        <notes>
          <body xmlns="http://www.w3.org/1999/xhtml">Antigen degradation in APC endosomes</body>
        </notes>
        <listOfReactants>
          <speciesReference species="mwc0f4f373_9723_40e8_b022_973e5611a533" stoichiometry="1"/>
        </listOfReactants>
        <listOfProducts>
          <speciesReference species="mwd101a415_049d_4e9a_8c69_d54d6768a442" stoichiometry="1"/>
        </listOfProducts>
        <kineticLaw>
          <math xmlns="http://www.w3.org/1998/Math/MathML">
            <apply>
              <times/>
              <ci> mw390cedeb_b602_4a82_b65a_77ee6c205e65 </ci>
              <ci> mwc0f4f373_9723_40e8_b022_973e5611a533 </ci>
              <ci> mwfae11d7c_6828_4a44_b69a_64a0e3656d85 </ci>
            </apply>
          </math>
        </kineticLaw>
      </reaction>
      <reaction id="mwbbd67583_4d29_4bf1_a7f2_a14f5251aeaf" reversible="false" fast="false">
        <notes>
          <body xmlns="http://www.w3.org/1999/xhtml">Epitope degradation in APC endosomes</body>
        </notes>
        <listOfReactants>
          <speciesReference species="mwd101a415_049d_4e9a_8c69_d54d6768a442" stoichiometry="1"/>
        </listOfReactants>
        <kineticLaw>
          <math xmlns="http://www.w3.org/1998/Math/MathML">
            <apply>
              <times/>
              <ci> mw7b6465a9_d9ae_41db_b2c8_90898bba0aa1 </ci>
              <ci> mwd101a415_049d_4e9a_8c69_d54d6768a442 </ci>
              <ci> mwfae11d7c_6828_4a44_b69a_64a0e3656d85 </ci>
            </apply>
          </math>
        </kineticLaw>
      </reaction>
      <reaction id="mw5874f54e_e53e_4a20_96a0_1d8cf0803498" reversible="false" fast="false">
        <notes>
          <body xmlns="http://www.w3.org/1999/xhtml">Antigen-MHC binding in endosome</body>
        </notes>
        <listOfReactants>
          <speciesReference species="mwd101a415_049d_4e9a_8c69_d54d6768a442" stoichiometry="1"/>
          <speciesReference species="mwc3ece17c_334f_4435_8944_477e8e943121" stoichiometry="1"/>
        </listOfReactants>
        <listOfProducts>
          <speciesReference species="mwa0c42763_5110_4f37_bd22_ee490d8aa032" stoichiometry="1"/>
        </listOfProducts>
        <kineticLaw>
          <math xmlns="http://www.w3.org/1998/Math/MathML">
            <apply>
              <times/>
              <ci> mwec31aa0c_e8c5_4de8_831a_33d8f515277d </ci>
              <ci> mwd101a415_049d_4e9a_8c69_d54d6768a442 </ci>
              <ci> mwc3ece17c_334f_4435_8944_477e8e943121 </ci>
              <ci> mw8e40eb56_eaaa_4cf2_9b7b_ccf6f0f37bae </ci>
            </apply>
          </math>
        </kineticLaw>
      </reaction>
      <reaction id="mw256633f0_6831_4419_a268_3300869bf1f8" reversible="false" fast="false">
        <notes>
          <body xmlns="http://www.w3.org/1999/xhtml">Antigen-MHC unbinding in endosome</body>
        </notes>
        <listOfReactants>
          <speciesReference species="mwa0c42763_5110_4f37_bd22_ee490d8aa032" stoichiometry="1"/>
        </listOfReactants>
        <listOfProducts>
          <speciesReference species="mwd101a415_049d_4e9a_8c69_d54d6768a442" stoichiometry="1"/>
          <speciesReference species="mwc3ece17c_334f_4435_8944_477e8e943121" stoichiometry="1"/>
        </listOfProducts>
        <kineticLaw>
          <math xmlns="http://www.w3.org/1998/Math/MathML">
            <apply>
              <times/>
              <ci> mw096496aa_995d_4e70_8ccf_53cce7c1ce63 </ci>
              <ci> mwec31aa0c_e8c5_4de8_831a_33d8f515277d </ci>
              <ci> mwa0c42763_5110_4f37_bd22_ee490d8aa032 </ci>
              <ci> mw8e40eb56_eaaa_4cf2_9b7b_ccf6f0f37bae </ci>
            </apply>
          </math>
        </kineticLaw>
      </reaction>
      <reaction id="mwb8ec3ed0_813f_4f6c_9baf_70e27d2c6a89" reversible="false" fast="false">
        <notes>
          <body xmlns="http://www.w3.org/1999/xhtml">Antigen-MHC unbinding on APC surface</body>
        </notes>
        <listOfReactants>
          <speciesReference species="mwc7771359_cc99_4940_9323_d990493fe40d" stoichiometry="1"/>
        </listOfReactants>
        <listOfProducts>
          <speciesReference species="mwc2c4ce95_bb5f_45d8_946e_a2d4dee68c12" stoichiometry="1"/>
        </listOfProducts>
        <kineticLaw>
          <math xmlns="http://www.w3.org/1998/Math/MathML">
            <apply>
              <times/>
              <ci> mw096496aa_995d_4e70_8ccf_53cce7c1ce63 </ci>
              <ci> mwec31aa0c_e8c5_4de8_831a_33d8f515277d </ci>
              <ci> mwc7771359_cc99_4940_9323_d990493fe40d </ci>
              <ci> mwb87553d5_6aac_4f53_b8c4_a288e46766fa </ci>
            </apply>
          </math>
        </kineticLaw>
      </reaction>
      <reaction id="mw35d6707c_eb82_4da4_aaab_d26b8d1f0b22" reversible="false" fast="false">
        <notes>
          <body xmlns="http://www.w3.org/1999/xhtml">Antigen-MHC translocation</body>
        </notes>
        <listOfReactants>
          <speciesReference species="mwa0c42763_5110_4f37_bd22_ee490d8aa032" stoichiometry="1"/>
        </listOfReactants>
        <listOfProducts>
          <speciesReference species="mwc7771359_cc99_4940_9323_d990493fe40d" stoichiometry="1"/>
        </listOfProducts>
        <kineticLaw>
          <math xmlns="http://www.w3.org/1998/Math/MathML">
            <apply>
              <times/>
              <ci> mw33340eab_dfa0_47dd_9f1c_cdc7e1b3f113 </ci>
              <ci> mwa0c42763_5110_4f37_bd22_ee490d8aa032 </ci>
              <ci> mw8e40eb56_eaaa_4cf2_9b7b_ccf6f0f37bae </ci>
            </apply>
          </math>
        </kineticLaw>
      </reaction>
      <reaction id="mw7fcf54f2_5ba1_4d9e_958f_03ed85d71f25" reversible="true" fast="false">
        <notes>
          <body xmlns="http://www.w3.org/1999/xhtml">nivo diffusive transport to peripheral compartment</body>
        </notes>
        <listOfReactants>
          <speciesReference species="mw092b1fb2_83fd_4769_ac98_cf59f0bb2784" stoichiometry="1"/>
        </listOfReactants>
        <listOfProducts>
          <speciesReference species="mw5fe8db7e_a2bc_4869_afa7_7f5ca0145daf" stoichiometry="1"/>
        </listOfProducts>
        <kineticLaw>
          <math xmlns="http://www.w3.org/1998/Math/MathML">
            <apply>
              <times/>
              <ci> mw60e3a0dd_960e_4b0f_b930_bc5971f1f1d6 </ci>
              <apply>
                <minus/>
                <apply>
                  <divide/>
                  <ci> mw092b1fb2_83fd_4769_ac98_cf59f0bb2784 </ci>
                  <ci> mw21275fa2_2557_4c32_a3d9_e665cba46851 </ci>
                </apply>
                <apply>
                  <divide/>
                  <ci> mw5fe8db7e_a2bc_4869_afa7_7f5ca0145daf </ci>
                  <ci> mw2aa4543f_6511_4d5a_8ae0_37941c8ac97a </ci>
                </apply>
              </apply>
            </apply>
          </math>
        </kineticLaw>
      </reaction>
      <reaction id="mw58eb6c81_2edf_43f0_b0bc_c7bdb31d3383" reversible="true" fast="false">
        <notes>
          <body xmlns="http://www.w3.org/1999/xhtml">nivo diffusive transport to tumor compartment</body>
        </notes>
        <listOfReactants>
          <speciesReference species="mw092b1fb2_83fd_4769_ac98_cf59f0bb2784" stoichiometry="1"/>
        </listOfReactants>
        <listOfProducts>
          <speciesReference species="mw4e5b59d9_0b34_42a8_95c4_29a1da1a3161" stoichiometry="1"/>
        </listOfProducts>
        <kineticLaw>
          <math xmlns="http://www.w3.org/1998/Math/MathML">
            <apply>
              <times/>
              <ci> mw5a7da654_87e0_42bd_962d_3f398e18eae3 </ci>
              <apply>
                <minus/>
                <apply>
                  <divide/>
                  <ci> mw092b1fb2_83fd_4769_ac98_cf59f0bb2784 </ci>
                  <ci> mw21275fa2_2557_4c32_a3d9_e665cba46851 </ci>
                </apply>
                <apply>
                  <divide/>
                  <ci> mw4e5b59d9_0b34_42a8_95c4_29a1da1a3161 </ci>
                  <ci> mw045b51d2_15ee_4291_98b2_b840b11bdbb1 </ci>
                </apply>
              </apply>
            </apply>
          </math>
        </kineticLaw>
      </reaction>
      <reaction id="mw6e9fd42d_1836_41fe_b2ac_011735f50360" reversible="true" fast="false">
        <notes>
          <body xmlns="http://www.w3.org/1999/xhtml">nivo diffusive transport to lymph node compartment</body>
        </notes>
        <listOfReactants>
          <speciesReference species="mw092b1fb2_83fd_4769_ac98_cf59f0bb2784" stoichiometry="1"/>
        </listOfReactants>
        <listOfProducts>
          <speciesReference species="mw2369c64a_96ba_4362_86a1_d63fe83c8e42" stoichiometry="1"/>
        </listOfProducts>
        <kineticLaw>
          <math xmlns="http://www.w3.org/1998/Math/MathML">
            <apply>
              <times/>
              <ci> mwb7096f53_5701_44cd_b45b_590a8bb1ea0e </ci>
              <apply>
                <minus/>
                <apply>
                  <divide/>
                  <ci> mw092b1fb2_83fd_4769_ac98_cf59f0bb2784 </ci>
                  <ci> mw21275fa2_2557_4c32_a3d9_e665cba46851 </ci>
                </apply>
                <apply>
                  <divide/>
                  <ci> mw2369c64a_96ba_4362_86a1_d63fe83c8e42 </ci>
                  <ci> mw22861acd_d08d_4998_9ba0_66bebad3d43d </ci>
                </apply>
              </apply>
            </apply>
          </math>
        </kineticLaw>
      </reaction>
      <reaction id="mw99103245_354b_41b1_9ade_9e01576f97d8" reversible="false" fast="false">
        <notes>
          <body xmlns="http://www.w3.org/1999/xhtml">nivo convective transport from tumor to lymph node</body>
        </notes>
        <listOfReactants>
          <speciesReference species="mw4e5b59d9_0b34_42a8_95c4_29a1da1a3161" stoichiometry="1"/>
        </listOfReactants>
        <listOfProducts>
          <speciesReference species="mw2369c64a_96ba_4362_86a1_d63fe83c8e42" stoichiometry="1"/>
        </listOfProducts>
        <kineticLaw>
          <math xmlns="http://www.w3.org/1998/Math/MathML">
            <apply>
              <times/>
              <apply>
                <divide/>
                <apply>
                  <times/>
                  <ci> mw545d39cf_90c4_4fdb_852a_881f4b415bc8 </ci>
                  <ci> mw4e5b59d9_0b34_42a8_95c4_29a1da1a3161 </ci>
                </apply>
                <ci> mw045b51d2_15ee_4291_98b2_b840b11bdbb1 </ci>
              </apply>
              <ci> mw97bd60ee_8383_4db2_9408_852aad33afcd </ci>
            </apply>
          </math>
        </kineticLaw>
      </reaction>
      <reaction id="mw05141c56_16d4_4d54_ba6f_7d22b86cf533" reversible="false" fast="false">
        <notes>
          <body xmlns="http://www.w3.org/1999/xhtml">nivo convective transport from lymph node to central</body>
        </notes>
        <listOfReactants>
          <speciesReference species="mw2369c64a_96ba_4362_86a1_d63fe83c8e42" stoichiometry="1"/>
        </listOfReactants>
        <listOfProducts>
          <speciesReference species="mw092b1fb2_83fd_4769_ac98_cf59f0bb2784" stoichiometry="1"/>
        </listOfProducts>
        <kineticLaw>
          <math xmlns="http://www.w3.org/1998/Math/MathML">
            <apply>
              <times/>
              <apply>
                <divide/>
                <apply>
                  <times/>
                  <ci> mw545d39cf_90c4_4fdb_852a_881f4b415bc8 </ci>
                  <ci> mw2369c64a_96ba_4362_86a1_d63fe83c8e42 </ci>
                </apply>
                <ci> mw22861acd_d08d_4998_9ba0_66bebad3d43d </ci>
              </apply>
              <ci> mwf7ed76cd_3f43_4158_88cb_5e0047c1285b </ci>
            </apply>
          </math>
        </kineticLaw>
      </reaction>
      <reaction id="mw0e364895_3778_45e3_9886_a5c05a64d2da" reversible="false" fast="false">
        <notes>
          <body xmlns="http://www.w3.org/1999/xhtml">Drug clearance from central compartment</body>
        </notes>
        <listOfReactants>
          <speciesReference species="mw092b1fb2_83fd_4769_ac98_cf59f0bb2784" stoichiometry="1"/>
        </listOfReactants>
        <kineticLaw>
          <math xmlns="http://www.w3.org/1998/Math/MathML">
            <apply>
              <times/>
              <ci> mw4bf315b4_4448_4780_8584_1b7140224377 </ci>
              <ci> mw092b1fb2_83fd_4769_ac98_cf59f0bb2784 </ci>
            </apply>
          </math>
        </kineticLaw>
      </reaction>
      <reaction id="mwea835311_58be_4a43_837b_0616bfbcd4a7" reversible="true" fast="false">
        <notes>
          <body xmlns="http://www.w3.org/1999/xhtml">durv diffusive transport to peripheral compartment</body>
        </notes>
        <listOfReactants>
          <speciesReference species="mwf124d3c7_c221_45c2_9a79_cead823b24ee" stoichiometry="1"/>
        </listOfReactants>
        <listOfProducts>
          <speciesReference species="mw509329f2_a9f6_4506_baaf_1511256fcb86" stoichiometry="1"/>
        </listOfProducts>
        <kineticLaw>
          <math xmlns="http://www.w3.org/1998/Math/MathML">
            <apply>
              <times/>
              <ci> mw01262d82_a03b_4ff1_ba2d_140a2f9b9077 </ci>
              <apply>
                <minus/>
                <apply>
                  <divide/>
                  <ci> mwf124d3c7_c221_45c2_9a79_cead823b24ee </ci>
                  <ci> mw7c74c8ea_18fa_452f_b63b_761dbd344c95 </ci>
                </apply>
                <apply>
                  <divide/>
                  <ci> mw509329f2_a9f6_4506_baaf_1511256fcb86 </ci>
                  <ci> mwf37130b8_2bd1_4860_b285_7b7ec2c8cfef </ci>
                </apply>
              </apply>
            </apply>
          </math>
        </kineticLaw>
      </reaction>
      <reaction id="mwda0fc028_70ba_4986_a460_02a4281c8c94" reversible="true" fast="false">
        <notes>
          <body xmlns="http://www.w3.org/1999/xhtml">durv diffusive transport to tumor compartment</body>
        </notes>
        <listOfReactants>
          <speciesReference species="mwf124d3c7_c221_45c2_9a79_cead823b24ee" stoichiometry="1"/>
        </listOfReactants>
        <listOfProducts>
          <speciesReference species="mwfc65be48_9503_4263_9409_c76d8526daa1" stoichiometry="1"/>
        </listOfProducts>
        <kineticLaw>
          <math xmlns="http://www.w3.org/1998/Math/MathML">
            <apply>
              <times/>
              <ci> mw8e9da096_c128_4255_af52_242692465df2 </ci>
              <apply>
                <minus/>
                <apply>
                  <divide/>
                  <ci> mwf124d3c7_c221_45c2_9a79_cead823b24ee </ci>
                  <ci> mw7c74c8ea_18fa_452f_b63b_761dbd344c95 </ci>
                </apply>
                <apply>
                  <divide/>
                  <ci> mwfc65be48_9503_4263_9409_c76d8526daa1 </ci>
                  <ci> mw78d61efb_1b92_4aef_9987_bcc0a69e45d8 </ci>
                </apply>
              </apply>
            </apply>
          </math>
        </kineticLaw>
      </reaction>
      <reaction id="mwf1aa67ff_2887_428b_a7c9_d9e53fc5244e" reversible="true" fast="false">
        <notes>
          <body xmlns="http://www.w3.org/1999/xhtml">durv diffusive transport to lymph node compartment</body>
        </notes>
        <listOfReactants>
          <speciesReference species="mwf124d3c7_c221_45c2_9a79_cead823b24ee" stoichiometry="1"/>
        </listOfReactants>
        <listOfProducts>
          <speciesReference species="mw6e060274_2daf_449c_a80b_44d9b16106c2" stoichiometry="1"/>
        </listOfProducts>
        <kineticLaw>
          <math xmlns="http://www.w3.org/1998/Math/MathML">
            <apply>
              <times/>
              <ci> mw22d415c5_0549_4274_9dc3_2c1384032c83 </ci>
              <apply>
                <minus/>
                <apply>
                  <divide/>
                  <ci> mwf124d3c7_c221_45c2_9a79_cead823b24ee </ci>
                  <ci> mw7c74c8ea_18fa_452f_b63b_761dbd344c95 </ci>
                </apply>
                <apply>
                  <divide/>
                  <ci> mw6e060274_2daf_449c_a80b_44d9b16106c2 </ci>
                  <ci> mw251c5b11_25b6_4a87_82f4_540412af5ea7 </ci>
                </apply>
              </apply>
            </apply>
          </math>
        </kineticLaw>
      </reaction>
      <reaction id="mwbca6f15d_ad17_44f2_8ad6_22a15c6acdf7" reversible="false" fast="false">
        <notes>
          <body xmlns="http://www.w3.org/1999/xhtml">durv convective transport from tumor to lymph node</body>
        </notes>
        <listOfReactants>
          <speciesReference species="mwfc65be48_9503_4263_9409_c76d8526daa1" stoichiometry="1"/>
        </listOfReactants>
        <listOfProducts>
          <speciesReference species="mw6e060274_2daf_449c_a80b_44d9b16106c2" stoichiometry="1"/>
        </listOfProducts>
        <kineticLaw>
          <math xmlns="http://www.w3.org/1998/Math/MathML">
            <apply>
              <times/>
              <apply>
                <divide/>
                <apply>
                  <times/>
                  <ci> mw444563e6_c678_411f_9f59_b954b8ac90d1 </ci>
                  <ci> mwfc65be48_9503_4263_9409_c76d8526daa1 </ci>
                </apply>
                <ci> mw78d61efb_1b92_4aef_9987_bcc0a69e45d8 </ci>
              </apply>
              <ci> mw97bd60ee_8383_4db2_9408_852aad33afcd </ci>
            </apply>
          </math>
        </kineticLaw>
      </reaction>
      <reaction id="mwfc2f8f72_84d9_496d_9932_53c31364bef3" reversible="false" fast="false">
        <notes>
          <body xmlns="http://www.w3.org/1999/xhtml">durv convective transport from lymph node to central</body>
        </notes>
        <listOfReactants>
          <speciesReference species="mw6e060274_2daf_449c_a80b_44d9b16106c2" stoichiometry="1"/>
        </listOfReactants>
        <listOfProducts>
          <speciesReference species="mwf124d3c7_c221_45c2_9a79_cead823b24ee" stoichiometry="1"/>
        </listOfProducts>
        <kineticLaw>
          <math xmlns="http://www.w3.org/1998/Math/MathML">
            <apply>
              <times/>
              <apply>
                <divide/>
                <apply>
                  <times/>
                  <ci> mw444563e6_c678_411f_9f59_b954b8ac90d1 </ci>
                  <ci> mw6e060274_2daf_449c_a80b_44d9b16106c2 </ci>
                </apply>
                <ci> mw251c5b11_25b6_4a87_82f4_540412af5ea7 </ci>
              </apply>
              <ci> mwf7ed76cd_3f43_4158_88cb_5e0047c1285b </ci>
            </apply>
          </math>
        </kineticLaw>
      </reaction>
      <reaction id="mwe6f37b19_e741_4d4d_bd74_4883e13a0afa" reversible="false" fast="false">
        <notes>
          <body xmlns="http://www.w3.org/1999/xhtml">Drug clearance from central compartment</body>
        </notes>
        <listOfReactants>
          <speciesReference species="mwf124d3c7_c221_45c2_9a79_cead823b24ee" stoichiometry="1"/>
        </listOfReactants>
        <kineticLaw>
          <math xmlns="http://www.w3.org/1998/Math/MathML">
            <apply>
              <times/>
              <ci> mw5f492e39_23ce_436b_802b_e00c5e1af9aa </ci>
              <ci> mwf124d3c7_c221_45c2_9a79_cead823b24ee </ci>
            </apply>
          </math>
        </kineticLaw>
      </reaction>
      <reaction id="mwf59d3c18_a0ce_4fd7_8cb8_e74c2f52573e" reversible="true" fast="false">
        <notes>
          <body xmlns="http://www.w3.org/1999/xhtml">ipi diffusive transport to peripheral compartment</body>
        </notes>
        <listOfReactants>
          <speciesReference species="mw444e73d2_30fb_4f3f_836e_05322210264a" stoichiometry="1"/>
        </listOfReactants>
        <listOfProducts>
          <speciesReference species="mw664b5eef_723d_49ec_b1d9_acc99bd3d148" stoichiometry="1"/>
        </listOfProducts>
        <kineticLaw>
          <math xmlns="http://www.w3.org/1998/Math/MathML">
            <apply>
              <times/>
              <ci> mw022c8e8e_5eb7_4257_90d2_3b67c1acc78a </ci>
              <apply>
                <minus/>
                <apply>
                  <divide/>
                  <ci> mw444e73d2_30fb_4f3f_836e_05322210264a </ci>
                  <ci> mwfd4bac79_e449_4821_98e4_88759688637e </ci>
                </apply>
                <apply>
                  <divide/>
                  <ci> mw664b5eef_723d_49ec_b1d9_acc99bd3d148 </ci>
                  <ci> mw85fb5088_d435_4361_8dd2_f157750e5144 </ci>
                </apply>
              </apply>
            </apply>
          </math>
        </kineticLaw>
      </reaction>
      <reaction id="mwe0cd81b5_a418_458a_96fc_7ae907ca2438" reversible="true" fast="false">
        <notes>
          <body xmlns="http://www.w3.org/1999/xhtml">ipi diffusive transport to tumor compartment</body>
        </notes>
        <listOfReactants>
          <speciesReference species="mw444e73d2_30fb_4f3f_836e_05322210264a" stoichiometry="1"/>
        </listOfReactants>
        <listOfProducts>
          <speciesReference species="mwdab20b92_e602_424b_9dbc_1cc52e0946d6" stoichiometry="1"/>
        </listOfProducts>
        <kineticLaw>
          <math xmlns="http://www.w3.org/1998/Math/MathML">
            <apply>
              <times/>
              <ci> mw51f039e0_edd8_4078_847d_bd1d134f26b3 </ci>
              <apply>
                <minus/>
                <apply>
                  <divide/>
                  <ci> mw444e73d2_30fb_4f3f_836e_05322210264a </ci>
                  <ci> mwfd4bac79_e449_4821_98e4_88759688637e </ci>
                </apply>
                <apply>
                  <divide/>
                  <ci> mwdab20b92_e602_424b_9dbc_1cc52e0946d6 </ci>
                  <ci> mw1490e1c2_26d1_4b83_9cf3_16210cf274a9 </ci>
                </apply>
              </apply>
            </apply>
          </math>
        </kineticLaw>
      </reaction>
      <reaction id="mw40a4d4a4_d7ec_4613_bd7b_a5339230dde2" reversible="true" fast="false">
        <notes>
          <body xmlns="http://www.w3.org/1999/xhtml">ipi diffusive transport to lymph node compartment</body>
        </notes>
        <listOfReactants>
          <speciesReference species="mw444e73d2_30fb_4f3f_836e_05322210264a" stoichiometry="1"/>
        </listOfReactants>
        <listOfProducts>
          <speciesReference species="mwd80c7730_4ed6_48b2_bb2f_3e748081d682" stoichiometry="1"/>
        </listOfProducts>
        <kineticLaw>
          <math xmlns="http://www.w3.org/1998/Math/MathML">
            <apply>
              <times/>
              <ci> mw361e65bd_36df_45a9_9d31_797b502e79df </ci>
              <apply>
                <minus/>
                <apply>
                  <divide/>
                  <ci> mw444e73d2_30fb_4f3f_836e_05322210264a </ci>
                  <ci> mwfd4bac79_e449_4821_98e4_88759688637e </ci>
                </apply>
                <apply>
                  <divide/>
                  <ci> mwd80c7730_4ed6_48b2_bb2f_3e748081d682 </ci>
                  <ci> mwa30cd3bf_494b_4af8_9fc9_6c8740e45e1e </ci>
                </apply>
              </apply>
            </apply>
          </math>
        </kineticLaw>
      </reaction>
      <reaction id="mw57ee861e_8f2e_4860_be4f_a5f4dba76a88" reversible="false" fast="false">
        <notes>
          <body xmlns="http://www.w3.org/1999/xhtml">ipi convective transport from tumor to lymph node</body>
        </notes>
        <listOfReactants>
          <speciesReference species="mwdab20b92_e602_424b_9dbc_1cc52e0946d6" stoichiometry="1"/>
        </listOfReactants>
        <listOfProducts>
          <speciesReference species="mwd80c7730_4ed6_48b2_bb2f_3e748081d682" stoichiometry="1"/>
        </listOfProducts>
        <kineticLaw>
          <math xmlns="http://www.w3.org/1998/Math/MathML">
            <apply>
              <times/>
              <apply>
                <divide/>
                <apply>
                  <times/>
                  <ci> mw81f0ae42_35dc_4d37_9511_6440adf8785e </ci>
                  <ci> mwdab20b92_e602_424b_9dbc_1cc52e0946d6 </ci>
                </apply>
                <ci> mw1490e1c2_26d1_4b83_9cf3_16210cf274a9 </ci>
              </apply>
              <ci> mw97bd60ee_8383_4db2_9408_852aad33afcd </ci>
            </apply>
          </math>
        </kineticLaw>
      </reaction>
      <reaction id="mw5c7b4dbb_155b_4ca3_9d64_148d59110e83" reversible="false" fast="false">
        <notes>
          <body xmlns="http://www.w3.org/1999/xhtml">ipi convective transport from lymph node to central</body>
        </notes>
        <listOfReactants>
          <speciesReference species="mwd80c7730_4ed6_48b2_bb2f_3e748081d682" stoichiometry="1"/>
        </listOfReactants>
        <listOfProducts>
          <speciesReference species="mw444e73d2_30fb_4f3f_836e_05322210264a" stoichiometry="1"/>
        </listOfProducts>
        <kineticLaw>
          <math xmlns="http://www.w3.org/1998/Math/MathML">
            <apply>
              <times/>
              <apply>
                <divide/>
                <apply>
                  <times/>
                  <ci> mw81f0ae42_35dc_4d37_9511_6440adf8785e </ci>
                  <ci> mwd80c7730_4ed6_48b2_bb2f_3e748081d682 </ci>
                </apply>
                <ci> mwa30cd3bf_494b_4af8_9fc9_6c8740e45e1e </ci>
              </apply>
              <ci> mwf7ed76cd_3f43_4158_88cb_5e0047c1285b </ci>
            </apply>
          </math>
        </kineticLaw>
      </reaction>
      <reaction id="mwed3b9559_6820_45c5_b435_8337e1e39481" reversible="false" fast="false">
        <notes>
          <body xmlns="http://www.w3.org/1999/xhtml">Drug clearance from central compartment</body>
        </notes>
        <listOfReactants>
          <speciesReference species="mw444e73d2_30fb_4f3f_836e_05322210264a" stoichiometry="1"/>
        </listOfReactants>
        <kineticLaw>
          <math xmlns="http://www.w3.org/1998/Math/MathML">
            <apply>
              <times/>
              <ci> mwac77271e_b433_49c9_a2b4_66f9c6afe0a2 </ci>
              <ci> mw444e73d2_30fb_4f3f_836e_05322210264a </ci>
            </apply>
          </math>
        </kineticLaw>
      </reaction>
      <reaction id="mwae2bdd4e_dc36_4a78_be8e_65cf544072e4" reversible="true" fast="false">
        <notes>
          <body xmlns="http://www.w3.org/1999/xhtml">binding and unbinding of PD1 PDL1 in synapse</body>
        </notes>
        <listOfReactants>
          <speciesReference species="mwf52b6036_afdb_4e09_a9fe_7a2f3b7af98c" stoichiometry="1"/>
          <speciesReference species="mw87e73b5e_4f4a_4e1b_aad7_30c4e59228c5" stoichiometry="1"/>
        </listOfReactants>
        <listOfProducts>
          <speciesReference species="mwa285b215_0bbb_4d93_bd49_45559fbf778d" stoichiometry="1"/>
        </listOfProducts>
        <kineticLaw>
          <math xmlns="http://www.w3.org/1998/Math/MathML">
            <apply>
              <times/>
              <apply>
                <minus/>
                <apply>
                  <times/>
                  <ci> mw4afa9502_bda0_4053_ab51_295aeaf6d4e5 </ci>
                  <ci> mwf52b6036_afdb_4e09_a9fe_7a2f3b7af98c </ci>
                  <ci> mw87e73b5e_4f4a_4e1b_aad7_30c4e59228c5 </ci>
                </apply>
                <apply>
                  <times/>
                  <ci> mw9c199711_6bf5_4d86_b86f_840eb4d89b8b </ci>
                  <ci> mwa285b215_0bbb_4d93_bd49_45559fbf778d </ci>
                </apply>
              </apply>
              <ci> mw15045a9f_a547_4e70_8547_035eaec325d3 </ci>
            </apply>
          </math>
        </kineticLaw>
      </reaction>
      <reaction id="mw67a72efe_b5e6_4009_a1be_3b2e638a9de0" reversible="true" fast="false">
        <notes>
          <body xmlns="http://www.w3.org/1999/xhtml">binding and unbinding of PD1 PDL2 in synapse</body>
        </notes>
        <listOfReactants>
          <speciesReference species="mwf52b6036_afdb_4e09_a9fe_7a2f3b7af98c" stoichiometry="1"/>
          <speciesReference species="mw36656e4d_d5d2_4add_b70b_574adecafe9b" stoichiometry="1"/>
        </listOfReactants>
        <listOfProducts>
          <speciesReference species="mw2ff9df15_19f4_4956_8c90_696dc1c42b87" stoichiometry="1"/>
        </listOfProducts>
        <kineticLaw>
          <math xmlns="http://www.w3.org/1998/Math/MathML">
            <apply>
              <times/>
              <apply>
                <minus/>
                <apply>
                  <times/>
                  <ci> mw2810ffba_871f_41e3_b13f_3770a16a9eb7 </ci>
                  <ci> mwf52b6036_afdb_4e09_a9fe_7a2f3b7af98c </ci>
                  <ci> mw36656e4d_d5d2_4add_b70b_574adecafe9b </ci>
                </apply>
                <apply>
                  <times/>
                  <ci> mwee8ce984_4a3d_4402_876f_db1e59dfc831 </ci>
                  <ci> mw2ff9df15_19f4_4956_8c90_696dc1c42b87 </ci>
                </apply>
              </apply>
              <ci> mw15045a9f_a547_4e70_8547_035eaec325d3 </ci>
            </apply>
          </math>
        </kineticLaw>
      </reaction>
      <reaction id="mwa6d646d1_892e_4af1_825b_1ea5d5251eaf" reversible="true" fast="false">
        <notes>
          <body xmlns="http://www.w3.org/1999/xhtml">binding and unbinding of PD1 to Nivo on T surface in synapse</body>
        </notes>
        <listOfReactants>
          <speciesReference species="mwf52b6036_afdb_4e09_a9fe_7a2f3b7af98c" stoichiometry="1"/>
        </listOfReactants>
        <listOfProducts>
          <speciesReference species="mwcdf36a32_52dc_47ed_922e_22b59399f2bf" stoichiometry="1"/>
        </listOfProducts>
        <kineticLaw>
          <math xmlns="http://www.w3.org/1998/Math/MathML">
            <apply>
              <times/>
              <apply>
                <minus/>
                <apply>
                  <times/>
                  <cn type="integer"> 2 </cn>
                  <ci> mw52cfa457_aa56_45dd_9f67_234d3ca5fa8f </ci>
                  <apply>
                    <divide/>
                    <apply>
                      <times/>
                      <ci> mwf52b6036_afdb_4e09_a9fe_7a2f3b7af98c </ci>
                      <ci> mw4e5b59d9_0b34_42a8_95c4_29a1da1a3161 </ci>
                    </apply>
                    <ci> mw045b51d2_15ee_4291_98b2_b840b11bdbb1 </ci>
                  </apply>
                </apply>
                <apply>
                  <times/>
                  <ci> mwa115f6fc_b5ae_4a7e_94bb_14dee2f59556 </ci>
                  <ci> mwcdf36a32_52dc_47ed_922e_22b59399f2bf </ci>
                </apply>
              </apply>
              <ci> mw15045a9f_a547_4e70_8547_035eaec325d3 </ci>
            </apply>
          </math>
        </kineticLaw>
      </reaction>
      <reaction id="mwa055beca_3b5d_4030_ad65_646627fb1037" reversible="true" fast="false">
        <notes>
          <body xmlns="http://www.w3.org/1999/xhtml">binding and unbinding of PD1 to PD1-Nivo on T surface in synapse</body>
        </notes>
        <listOfReactants>
          <speciesReference species="mwcdf36a32_52dc_47ed_922e_22b59399f2bf" stoichiometry="1"/>
          <speciesReference species="mwf52b6036_afdb_4e09_a9fe_7a2f3b7af98c" stoichiometry="1"/>
        </listOfReactants>
        <listOfProducts>
          <speciesReference species="mw2c2e61ba_da7b_47ef_a389_b004b272fcd8" stoichiometry="1"/>
        </listOfProducts>
        <kineticLaw>
          <math xmlns="http://www.w3.org/1998/Math/MathML">
            <apply>
              <times/>
              <apply>
                <minus/>
                <apply>
                  <times/>
                  <ci> mw0281e875_d54f_415a_abed_8a696977a6ac </ci>
                  <ci> mw52cfa457_aa56_45dd_9f67_234d3ca5fa8f </ci>
                  <ci> mwf52b6036_afdb_4e09_a9fe_7a2f3b7af98c </ci>
                  <ci> mwcdf36a32_52dc_47ed_922e_22b59399f2bf </ci>
                </apply>
                <apply>
                  <times/>
                  <cn type="integer"> 2 </cn>
                  <ci> mwa115f6fc_b5ae_4a7e_94bb_14dee2f59556 </ci>
                  <ci> mw2c2e61ba_da7b_47ef_a389_b004b272fcd8 </ci>
                </apply>
              </apply>
              <ci> mw15045a9f_a547_4e70_8547_035eaec325d3 </ci>
            </apply>
          </math>
        </kineticLaw>
      </reaction>
      <reaction id="mweae8dc64_bf31_4c00_aeaa_0131b34402a2" reversible="true" fast="false">
        <notes>
          <body xmlns="http://www.w3.org/1999/xhtml">binding and unbinding of PDL1 to Durv on C1 surface in synapse</body>
        </notes>
        <listOfReactants>
          <speciesReference species="mw87e73b5e_4f4a_4e1b_aad7_30c4e59228c5" stoichiometry="1"/>
        </listOfReactants>
        <listOfProducts>
          <speciesReference species="mw8dba18a6_e88c_4c9d_ae32_8218f2427afc" stoichiometry="1"/>
        </listOfProducts>
        <kineticLaw>
          <math xmlns="http://www.w3.org/1998/Math/MathML">
            <apply>
              <times/>
              <apply>
                <minus/>
                <apply>
                  <times/>
                  <cn type="integer"> 2 </cn>
                  <ci> mwfd3f3a6d_09e0_46f6_a1ef_86b8ed405d4a </ci>
                  <apply>
                    <divide/>
                    <apply>
                      <times/>
                      <ci> mw87e73b5e_4f4a_4e1b_aad7_30c4e59228c5 </ci>
                      <ci> mwfc65be48_9503_4263_9409_c76d8526daa1 </ci>
                    </apply>
                    <ci> mw78d61efb_1b92_4aef_9987_bcc0a69e45d8 </ci>
                  </apply>
                </apply>
                <apply>
                  <times/>
                  <ci> mw6e44bf8a_4306_4beb_b1ff_25d04564dbfa </ci>
                  <ci> mw8dba18a6_e88c_4c9d_ae32_8218f2427afc </ci>
                </apply>
              </apply>
              <ci> mw15045a9f_a547_4e70_8547_035eaec325d3 </ci>
            </apply>
          </math>
        </kineticLaw>
      </reaction>
      <reaction id="mwa0553231_0c15_446e_a5cd_94b7cfd72ff6" reversible="true" fast="false">
        <notes>
          <body xmlns="http://www.w3.org/1999/xhtml">binding and unbinding of PDL1 to PDL1-Durv on C1 surface in synapse</body>
        </notes>
        <listOfReactants>
          <speciesReference species="mw8dba18a6_e88c_4c9d_ae32_8218f2427afc" stoichiometry="1"/>
          <speciesReference species="mw87e73b5e_4f4a_4e1b_aad7_30c4e59228c5" stoichiometry="1"/>
        </listOfReactants>
        <listOfProducts>
          <speciesReference species="mwb12b733c_212a_4352_9c20_f3e6365f7356" stoichiometry="1"/>
        </listOfProducts>
        <kineticLaw>
          <math xmlns="http://www.w3.org/1998/Math/MathML">
            <apply>
              <times/>
              <apply>
                <minus/>
                <apply>
                  <times/>
                  <ci> mw23919693_9302_4284_811c_aab220316fcf </ci>
                  <ci> mwfd3f3a6d_09e0_46f6_a1ef_86b8ed405d4a </ci>
                  <ci> mw87e73b5e_4f4a_4e1b_aad7_30c4e59228c5 </ci>
                  <ci> mw8dba18a6_e88c_4c9d_ae32_8218f2427afc </ci>
                </apply>
                <apply>
                  <times/>
                  <cn type="integer"> 2 </cn>
                  <ci> mw6e44bf8a_4306_4beb_b1ff_25d04564dbfa </ci>
                  <ci> mwb12b733c_212a_4352_9c20_f3e6365f7356 </ci>
                </apply>
              </apply>
              <ci> mw15045a9f_a547_4e70_8547_035eaec325d3 </ci>
            </apply>
          </math>
        </kineticLaw>
      </reaction>
      <reaction id="mw5f092b89_8e2c_4a39_9539_f31e1d98cb31" reversible="true" fast="false">
        <notes>
          <body xmlns="http://www.w3.org/1999/xhtml">binding and unbinding of CD28 and CD80 in synapse</body>
        </notes>
        <listOfReactants>
          <speciesReference species="mw704d6065_fad3_49a5_a0e6_a928bff19ee1" stoichiometry="1"/>
          <speciesReference species="mw43e8de59_dcb9_45ce_9281_dec0db54165e" stoichiometry="1"/>
        </listOfReactants>
        <listOfProducts>
          <speciesReference species="mw47782763_66ef_4a9b_bfe3_0e7e0873913e" stoichiometry="1"/>
        </listOfProducts>
        <kineticLaw>
          <math xmlns="http://www.w3.org/1998/Math/MathML">
            <apply>
              <times/>
              <apply>
                <minus/>
                <apply>
                  <times/>
                  <cn type="integer"> 2 </cn>
                  <ci> mwcf7cc6fd_070d_4c39_b57b_d9562a168ad6 </ci>
                  <ci> mw704d6065_fad3_49a5_a0e6_a928bff19ee1 </ci>
                  <ci> mw43e8de59_dcb9_45ce_9281_dec0db54165e </ci>
                </apply>
                <apply>
                  <times/>
                  <ci> mw621901cc_f50e_4bc7_adf8_b5c351fb09a8 </ci>
                  <ci> mw47782763_66ef_4a9b_bfe3_0e7e0873913e </ci>
                </apply>
              </apply>
              <ci> mw15045a9f_a547_4e70_8547_035eaec325d3 </ci>
            </apply>
          </math>
        </kineticLaw>
      </reaction>
      <reaction id="mwcde75e73_e848_4dda_b592_9094a7d79432" reversible="true" fast="false">
        <notes>
          <body xmlns="http://www.w3.org/1999/xhtml">binding and unbinding of CD28-CD80 and CD28 in synapse</body>
        </notes>
        <listOfReactants>
          <speciesReference species="mw47782763_66ef_4a9b_bfe3_0e7e0873913e" stoichiometry="1"/>
          <speciesReference species="mw704d6065_fad3_49a5_a0e6_a928bff19ee1" stoichiometry="1"/>
        </listOfReactants>
        <listOfProducts>
          <speciesReference species="mw74f8e7f0_b3a9_42af_9164_3fc4686247a0" stoichiometry="1"/>
        </listOfProducts>
        <kineticLaw>
          <math xmlns="http://www.w3.org/1998/Math/MathML">
            <apply>
              <times/>
              <apply>
                <minus/>
                <apply>
                  <times/>
                  <ci> mwcf7cc6fd_070d_4c39_b57b_d9562a168ad6 </ci>
                  <ci> mw704d6065_fad3_49a5_a0e6_a928bff19ee1 </ci>
                  <ci> mw47782763_66ef_4a9b_bfe3_0e7e0873913e </ci>
                </apply>
                <apply>
                  <times/>
                  <cn type="integer"> 2 </cn>
                  <ci> mw621901cc_f50e_4bc7_adf8_b5c351fb09a8 </ci>
                  <ci> mw74f8e7f0_b3a9_42af_9164_3fc4686247a0 </ci>
                </apply>
              </apply>
              <ci> mw15045a9f_a547_4e70_8547_035eaec325d3 </ci>
            </apply>
          </math>
        </kineticLaw>
      </reaction>
      <reaction id="mwb3c38607_0e73_4af7_825c_349ade78f5ce" reversible="true" fast="false">
        <notes>
          <body xmlns="http://www.w3.org/1999/xhtml">binding and unbinding of CD28 and CD86 in synapse</body>
        </notes>
        <listOfReactants>
          <speciesReference species="mw704d6065_fad3_49a5_a0e6_a928bff19ee1" stoichiometry="1"/>
          <speciesReference species="mw9d2ab5be_0107_4617_929f_fd9e0e57fa0d" stoichiometry="1"/>
        </listOfReactants>
        <listOfProducts>
          <speciesReference species="mw46989c2c_5a12_474f_987a_3e480a442f78" stoichiometry="1"/>
        </listOfProducts>
        <kineticLaw>
          <math xmlns="http://www.w3.org/1998/Math/MathML">
            <apply>
              <times/>
              <apply>
                <minus/>
                <apply>
                  <times/>
                  <ci> mw2e05d635_5432_4b41_b767_7c76be2f9bdc </ci>
                  <ci> mw704d6065_fad3_49a5_a0e6_a928bff19ee1 </ci>
                  <ci> mw9d2ab5be_0107_4617_929f_fd9e0e57fa0d </ci>
                </apply>
                <apply>
                  <times/>
                  <ci> mw28552336_0c85_437c_9998_2e8f9ce68de9 </ci>
                  <ci> mw46989c2c_5a12_474f_987a_3e480a442f78 </ci>
                </apply>
              </apply>
              <ci> mw15045a9f_a547_4e70_8547_035eaec325d3 </ci>
            </apply>
          </math>
        </kineticLaw>
      </reaction>
      <reaction id="mw05991c2f_9357_4d3d_9fa7_5be541472f9e" reversible="true" fast="false">
        <notes>
          <body xmlns="http://www.w3.org/1999/xhtml">binding and unbinding of CTLA4 and CD80 in synapse</body>
        </notes>
        <listOfReactants>
          <speciesReference species="mw1f32efee_79a0_486a_8a7a_1bf653a1546b" stoichiometry="1"/>
          <speciesReference species="mw43e8de59_dcb9_45ce_9281_dec0db54165e" stoichiometry="1"/>
        </listOfReactants>
        <listOfProducts>
          <speciesReference species="mw8885eb49_c385_444f_8b0a_6fe53ee7283f" stoichiometry="1"/>
        </listOfProducts>
        <kineticLaw>
          <math xmlns="http://www.w3.org/1998/Math/MathML">
            <apply>
              <times/>
              <apply>
                <minus/>
                <apply>
                  <times/>
                  <cn type="integer"> 4 </cn>
                  <ci> mw31f48165_cf74_4d96_9bd3_211f9c65a8d5 </ci>
                  <ci> mw1f32efee_79a0_486a_8a7a_1bf653a1546b </ci>
                  <ci> mw43e8de59_dcb9_45ce_9281_dec0db54165e </ci>
                </apply>
                <apply>
                  <times/>
                  <ci> mw84e2deb9_1cd3_450c_b2b8_94c43d2162d7 </ci>
                  <ci> mw8885eb49_c385_444f_8b0a_6fe53ee7283f </ci>
                </apply>
              </apply>
              <ci> mw15045a9f_a547_4e70_8547_035eaec325d3 </ci>
            </apply>
          </math>
        </kineticLaw>
      </reaction>
      <reaction id="mw9bae50e1_be5e_4f5a_976c_5144a9046938" reversible="true" fast="false">
        <notes>
          <body xmlns="http://www.w3.org/1999/xhtml">binding and unbinding of CTLA4 and CD80-CTLA4 in synapse</body>
        </notes>
        <listOfReactants>
          <speciesReference species="mw1f32efee_79a0_486a_8a7a_1bf653a1546b" stoichiometry="1"/>
          <speciesReference species="mw8885eb49_c385_444f_8b0a_6fe53ee7283f" stoichiometry="1"/>
        </listOfReactants>
        <listOfProducts>
          <speciesReference species="mw3254bf69_8762_4c12_935e_6bb9dabd1491" stoichiometry="1"/>
        </listOfProducts>
        <kineticLaw>
          <math xmlns="http://www.w3.org/1998/Math/MathML">
            <apply>
              <times/>
              <apply>
                <minus/>
                <apply>
                  <times/>
                  <ci> mw31f48165_cf74_4d96_9bd3_211f9c65a8d5 </ci>
                  <ci> mw1f32efee_79a0_486a_8a7a_1bf653a1546b </ci>
                  <ci> mw8885eb49_c385_444f_8b0a_6fe53ee7283f </ci>
                </apply>
                <apply>
                  <times/>
                  <cn type="integer"> 2 </cn>
                  <ci> mw84e2deb9_1cd3_450c_b2b8_94c43d2162d7 </ci>
                  <ci> mw3254bf69_8762_4c12_935e_6bb9dabd1491 </ci>
                </apply>
              </apply>
              <ci> mw15045a9f_a547_4e70_8547_035eaec325d3 </ci>
            </apply>
          </math>
        </kineticLaw>
      </reaction>
      <reaction id="mw7801028d_f836_4f2b_9bd0_e09ca24f87c5" reversible="true" fast="false">
        <notes>
          <body xmlns="http://www.w3.org/1999/xhtml">binding and unbinding of CD80 and CTLA4-CD80-CTLA4 in synapse</body>
        </notes>
        <listOfReactants>
          <speciesReference species="mw43e8de59_dcb9_45ce_9281_dec0db54165e" stoichiometry="1"/>
          <speciesReference species="mw3254bf69_8762_4c12_935e_6bb9dabd1491" stoichiometry="1"/>
        </listOfReactants>
        <listOfProducts>
          <speciesReference species="mw5952b0f0_ea30_47e2_87a9_0522377b13bd" stoichiometry="1"/>
        </listOfProducts>
        <kineticLaw>
          <math xmlns="http://www.w3.org/1998/Math/MathML">
            <apply>
              <times/>
              <apply>
                <minus/>
                <apply>
                  <times/>
                  <ci> mw31f48165_cf74_4d96_9bd3_211f9c65a8d5 </ci>
                  <ci> mw43e8de59_dcb9_45ce_9281_dec0db54165e </ci>
                  <ci> mw3254bf69_8762_4c12_935e_6bb9dabd1491 </ci>
                </apply>
                <apply>
                  <times/>
                  <ci> mw84e2deb9_1cd3_450c_b2b8_94c43d2162d7 </ci>
                  <ci> mw5952b0f0_ea30_47e2_87a9_0522377b13bd </ci>
                </apply>
              </apply>
              <ci> mw15045a9f_a547_4e70_8547_035eaec325d3 </ci>
            </apply>
          </math>
        </kineticLaw>
      </reaction>
      <reaction id="mw6d66d429_670c_4a71_bf68_a72138dc8c50" reversible="true" fast="false">
        <notes>
          <body xmlns="http://www.w3.org/1999/xhtml">binding and unbinding of CD80-CTLA4 and CD80 in synapse</body>
        </notes>
        <listOfReactants>
          <speciesReference species="mw8885eb49_c385_444f_8b0a_6fe53ee7283f" stoichiometry="1"/>
          <speciesReference species="mw43e8de59_dcb9_45ce_9281_dec0db54165e" stoichiometry="1"/>
        </listOfReactants>
        <listOfProducts>
          <speciesReference species="mw6322ed31_01e3_4e93_af12_f35af304a5d2" stoichiometry="1"/>
        </listOfProducts>
        <kineticLaw>
          <math xmlns="http://www.w3.org/1998/Math/MathML">
            <apply>
              <times/>
              <apply>
                <minus/>
                <apply>
                  <times/>
                  <ci> mw31f48165_cf74_4d96_9bd3_211f9c65a8d5 </ci>
                  <ci> mw8885eb49_c385_444f_8b0a_6fe53ee7283f </ci>
                  <ci> mw43e8de59_dcb9_45ce_9281_dec0db54165e </ci>
                </apply>
                <apply>
                  <times/>
                  <cn type="integer"> 2 </cn>
                  <ci> mw84e2deb9_1cd3_450c_b2b8_94c43d2162d7 </ci>
                  <ci> mw6322ed31_01e3_4e93_af12_f35af304a5d2 </ci>
                </apply>
              </apply>
              <ci> mw15045a9f_a547_4e70_8547_035eaec325d3 </ci>
            </apply>
          </math>
        </kineticLaw>
      </reaction>
      <reaction id="mwdefe57ad_eb49_434e_b478_7e8ccc4437a6" reversible="true" fast="false">
        <notes>
          <body xmlns="http://www.w3.org/1999/xhtml">binding and unbinding of CTLA4 and CD80-CTLA4-CD80 in synapse</body>
        </notes>
        <listOfReactants>
          <speciesReference species="mw1f32efee_79a0_486a_8a7a_1bf653a1546b" stoichiometry="1"/>
          <speciesReference species="mw6322ed31_01e3_4e93_af12_f35af304a5d2" stoichiometry="1"/>
        </listOfReactants>
        <listOfProducts>
          <speciesReference species="mw5952b0f0_ea30_47e2_87a9_0522377b13bd" stoichiometry="1"/>
        </listOfProducts>
        <kineticLaw>
          <math xmlns="http://www.w3.org/1998/Math/MathML">
            <apply>
              <times/>
              <apply>
                <minus/>
                <apply>
                  <times/>
                  <ci> mw31f48165_cf74_4d96_9bd3_211f9c65a8d5 </ci>
                  <ci> mw1f32efee_79a0_486a_8a7a_1bf653a1546b </ci>
                  <ci> mw6322ed31_01e3_4e93_af12_f35af304a5d2 </ci>
                </apply>
                <apply>
                  <times/>
                  <ci> mw84e2deb9_1cd3_450c_b2b8_94c43d2162d7 </ci>
                  <ci> mw5952b0f0_ea30_47e2_87a9_0522377b13bd </ci>
                </apply>
              </apply>
              <ci> mw15045a9f_a547_4e70_8547_035eaec325d3 </ci>
            </apply>
          </math>
        </kineticLaw>
      </reaction>
      <reaction id="mw863761a3_4e95_4ca3_9446_3ca3ce69b5f1" reversible="true" fast="false">
        <notes>
          <body xmlns="http://www.w3.org/1999/xhtml">binding and unbinding of CTLA4 and CD86 in synapse</body>
        </notes>
        <listOfReactants>
          <speciesReference species="mw1f32efee_79a0_486a_8a7a_1bf653a1546b" stoichiometry="1"/>
          <speciesReference species="mw9d2ab5be_0107_4617_929f_fd9e0e57fa0d" stoichiometry="1"/>
        </listOfReactants>
        <listOfProducts>
          <speciesReference species="mw0a4c4a3d_d2b1_4a3e_a0d7_5f6fb1eb111d" stoichiometry="1"/>
        </listOfProducts>
        <kineticLaw>
          <math xmlns="http://www.w3.org/1998/Math/MathML">
            <apply>
              <times/>
              <apply>
                <minus/>
                <apply>
                  <times/>
                  <cn type="integer"> 2 </cn>
                  <ci> mwebab6bc5_f1e2_45f5_83aa_0d7071343f18 </ci>
                  <ci> mw1f32efee_79a0_486a_8a7a_1bf653a1546b </ci>
                  <ci> mw9d2ab5be_0107_4617_929f_fd9e0e57fa0d </ci>
                </apply>
                <apply>
                  <times/>
                  <ci> mw6ac546f0_4077_45ce_9e73_24328166614d </ci>
                  <ci> mw0a4c4a3d_d2b1_4a3e_a0d7_5f6fb1eb111d </ci>
                </apply>
              </apply>
              <ci> mw15045a9f_a547_4e70_8547_035eaec325d3 </ci>
            </apply>
          </math>
        </kineticLaw>
      </reaction>
      <reaction id="mw1c4af8d1_6e2b_4e68_b5ab_a729b4fcda61" reversible="true" fast="false">
        <notes>
          <body xmlns="http://www.w3.org/1999/xhtml">binding and unbinding of CD86-CTLA4 and CD86 in synapse</body>
        </notes>
        <listOfReactants>
          <speciesReference species="mw0a4c4a3d_d2b1_4a3e_a0d7_5f6fb1eb111d" stoichiometry="1"/>
          <speciesReference species="mw9d2ab5be_0107_4617_929f_fd9e0e57fa0d" stoichiometry="1"/>
        </listOfReactants>
        <listOfProducts>
          <speciesReference species="mw76d61402_92cc_4953_93d9_124a45b5dc93" stoichiometry="1"/>
        </listOfProducts>
        <kineticLaw>
          <math xmlns="http://www.w3.org/1998/Math/MathML">
            <apply>
              <times/>
              <apply>
                <minus/>
                <apply>
                  <times/>
                  <ci> mwebab6bc5_f1e2_45f5_83aa_0d7071343f18 </ci>
                  <ci> mw0a4c4a3d_d2b1_4a3e_a0d7_5f6fb1eb111d </ci>
                  <ci> mw9d2ab5be_0107_4617_929f_fd9e0e57fa0d </ci>
                </apply>
                <apply>
                  <times/>
                  <cn type="integer"> 2 </cn>
                  <ci> mw6ac546f0_4077_45ce_9e73_24328166614d </ci>
                  <ci> mw76d61402_92cc_4953_93d9_124a45b5dc93 </ci>
                </apply>
              </apply>
              <ci> mw15045a9f_a547_4e70_8547_035eaec325d3 </ci>
            </apply>
          </math>
        </kineticLaw>
      </reaction>
      <reaction id="mw51e661d9_32fb_462b_b872_e7e45c2dbc40" reversible="true" fast="false">
        <notes>
          <body xmlns="http://www.w3.org/1999/xhtml">binding and unbinding of CTLA4 to Ipi on T surface in synapse</body>
        </notes>
        <listOfReactants>
          <speciesReference species="mw1f32efee_79a0_486a_8a7a_1bf653a1546b" stoichiometry="1"/>
        </listOfReactants>
        <listOfProducts>
          <speciesReference species="mw69f6a218_1e87_4157_ace0_116b2ae14d96" stoichiometry="1"/>
        </listOfProducts>
        <kineticLaw>
          <math xmlns="http://www.w3.org/1998/Math/MathML">
            <apply>
              <times/>
              <apply>
                <minus/>
                <apply>
                  <times/>
                  <cn type="integer"> 4 </cn>
                  <ci> mw9c833d89_dc82_4a2d_adde_e58b86191d37 </ci>
                  <apply>
                    <divide/>
                    <apply>
                      <times/>
                      <ci> mw1f32efee_79a0_486a_8a7a_1bf653a1546b </ci>
                      <ci> mwdab20b92_e602_424b_9dbc_1cc52e0946d6 </ci>
                    </apply>
                    <ci> mw1490e1c2_26d1_4b83_9cf3_16210cf274a9 </ci>
                  </apply>
                </apply>
                <apply>
                  <times/>
                  <ci> mwae815775_3bd1_43bc_bda3_5385097b2101 </ci>
                  <ci> mw69f6a218_1e87_4157_ace0_116b2ae14d96 </ci>
                </apply>
              </apply>
              <ci> mw15045a9f_a547_4e70_8547_035eaec325d3 </ci>
            </apply>
          </math>
        </kineticLaw>
      </reaction>
      <reaction id="mwaaff3300_32e8_49a1_8bdb_1bc081df71c5" reversible="true" fast="false">
        <notes>
          <body xmlns="http://www.w3.org/1999/xhtml">binding and unbinding of CTLA4 to Ipi on T surface in synapse</body>
        </notes>
        <listOfReactants>
          <speciesReference species="mw69f6a218_1e87_4157_ace0_116b2ae14d96" stoichiometry="1"/>
          <speciesReference species="mw1f32efee_79a0_486a_8a7a_1bf653a1546b" stoichiometry="1"/>
        </listOfReactants>
        <listOfProducts>
          <speciesReference species="mwcabd5c26_6313_4411_a44e_76cae7a474d9" stoichiometry="1"/>
        </listOfProducts>
        <kineticLaw>
          <math xmlns="http://www.w3.org/1998/Math/MathML">
            <apply>
              <times/>
              <apply>
                <minus/>
                <apply>
                  <times/>
                  <ci> mw219f39b9_6590_4919_b37b_ded9dc041530 </ci>
                  <ci> mw9c833d89_dc82_4a2d_adde_e58b86191d37 </ci>
                  <ci> mw1f32efee_79a0_486a_8a7a_1bf653a1546b </ci>
                  <ci> mw69f6a218_1e87_4157_ace0_116b2ae14d96 </ci>
                </apply>
                <apply>
                  <times/>
                  <cn type="integer"> 2 </cn>
                  <ci> mwae815775_3bd1_43bc_bda3_5385097b2101 </ci>
                  <ci> mwcabd5c26_6313_4411_a44e_76cae7a474d9 </ci>
                </apply>
              </apply>
              <ci> mw15045a9f_a547_4e70_8547_035eaec325d3 </ci>
            </apply>
          </math>
        </kineticLaw>
      </reaction>
      <reaction id="mwcd041615_1d82_4c02_86ed_4362b7de530c" reversible="true" fast="false">
        <notes>
          <body xmlns="http://www.w3.org/1999/xhtml">binding and unbinding of CD80 and PDL1 in synapse</body>
        </notes>
        <listOfReactants>
          <speciesReference species="mw43e8de59_dcb9_45ce_9281_dec0db54165e" stoichiometry="1"/>
          <speciesReference species="mwf74be379_9b70_4aeb_88d5_8dc63cb481a0" stoichiometry="1"/>
        </listOfReactants>
        <listOfProducts>
          <speciesReference species="mwdd30eae0_06ac_43b0_878f_3897ebfee6c5" stoichiometry="1"/>
        </listOfProducts>
        <kineticLaw>
          <math xmlns="http://www.w3.org/1998/Math/MathML">
            <apply>
              <times/>
              <apply>
                <minus/>
                <apply>
                  <times/>
                  <cn type="integer"> 2 </cn>
                  <ci> mw51d56879_f327_41c4_a98b_5d8197b725eb </ci>
                  <ci> mw43e8de59_dcb9_45ce_9281_dec0db54165e </ci>
                  <ci> mwf74be379_9b70_4aeb_88d5_8dc63cb481a0 </ci>
                </apply>
                <apply>
                  <times/>
                  <ci> mwd7ddebf0_8a9e_4baa_86c3_baac91692dbd </ci>
                  <ci> mwdd30eae0_06ac_43b0_878f_3897ebfee6c5 </ci>
                </apply>
              </apply>
              <ci> mw15045a9f_a547_4e70_8547_035eaec325d3 </ci>
            </apply>
          </math>
        </kineticLaw>
      </reaction>
      <reaction id="mwbb14ed24_336e_4247_9d61_dbf20e8f73b6" reversible="true" fast="false">
        <notes>
          <body xmlns="http://www.w3.org/1999/xhtml">binding and unbinding of PDL1-CD80 and PDL1 in synapse</body>
        </notes>
        <listOfReactants>
          <speciesReference species="mwdd30eae0_06ac_43b0_878f_3897ebfee6c5" stoichiometry="1"/>
          <speciesReference species="mwf74be379_9b70_4aeb_88d5_8dc63cb481a0" stoichiometry="1"/>
        </listOfReactants>
        <listOfProducts>
          <speciesReference species="mwbc4bab2f_4f13_40c5_92fb_e8a72445599f" stoichiometry="1"/>
        </listOfProducts>
        <kineticLaw>
          <math xmlns="http://www.w3.org/1998/Math/MathML">
            <apply>
              <times/>
              <apply>
                <minus/>
                <apply>
                  <times/>
                  <ci> mw51d56879_f327_41c4_a98b_5d8197b725eb </ci>
                  <ci> mwdd30eae0_06ac_43b0_878f_3897ebfee6c5 </ci>
                  <ci> mwf74be379_9b70_4aeb_88d5_8dc63cb481a0 </ci>
                </apply>
                <apply>
                  <times/>
                  <cn type="integer"> 2 </cn>
                  <ci> mwd7ddebf0_8a9e_4baa_86c3_baac91692dbd </ci>
                  <ci> mwbc4bab2f_4f13_40c5_92fb_e8a72445599f </ci>
                </apply>
              </apply>
              <ci> mw15045a9f_a547_4e70_8547_035eaec325d3 </ci>
            </apply>
          </math>
        </kineticLaw>
      </reaction>
      <reaction id="mw11d3a9e5_aa4d_4e9e_a458_282a78e2bd0b" reversible="true" fast="false">
        <notes>
          <body xmlns="http://www.w3.org/1999/xhtml">binding and unbinding of PDL1 to Durv on C1 surface in synapse</body>
        </notes>
        <listOfReactants>
          <speciesReference species="mwf74be379_9b70_4aeb_88d5_8dc63cb481a0" stoichiometry="1"/>
        </listOfReactants>
        <listOfProducts>
          <speciesReference species="mw927433f0_22fe_4de1_b2e7_3988f53dafd4" stoichiometry="1"/>
        </listOfProducts>
        <kineticLaw>
          <math xmlns="http://www.w3.org/1998/Math/MathML">
            <apply>
              <times/>
              <apply>
                <minus/>
                <apply>
                  <times/>
                  <cn type="integer"> 2 </cn>
                  <ci> mwfd3f3a6d_09e0_46f6_a1ef_86b8ed405d4a </ci>
                  <apply>
                    <divide/>
                    <apply>
                      <times/>
                      <ci> mwf74be379_9b70_4aeb_88d5_8dc63cb481a0 </ci>
                      <ci> mwfc65be48_9503_4263_9409_c76d8526daa1 </ci>
                    </apply>
                    <ci> mw78d61efb_1b92_4aef_9987_bcc0a69e45d8 </ci>
                  </apply>
                </apply>
                <apply>
                  <times/>
                  <ci> mw6e44bf8a_4306_4beb_b1ff_25d04564dbfa </ci>
                  <ci> mw927433f0_22fe_4de1_b2e7_3988f53dafd4 </ci>
                </apply>
              </apply>
              <ci> mw15045a9f_a547_4e70_8547_035eaec325d3 </ci>
            </apply>
          </math>
        </kineticLaw>
      </reaction>
      <reaction id="mw63d5554f_84a2_4591_9a2b_b4f2c685c4bf" reversible="true" fast="false">
        <notes>
          <body xmlns="http://www.w3.org/1999/xhtml">binding and unbinding of PDL1 to PDL1-Durv on C1 surface in synapse</body>
        </notes>
        <listOfReactants>
          <speciesReference species="mw927433f0_22fe_4de1_b2e7_3988f53dafd4" stoichiometry="1"/>
          <speciesReference species="mwf74be379_9b70_4aeb_88d5_8dc63cb481a0" stoichiometry="1"/>
        </listOfReactants>
        <listOfProducts>
          <speciesReference species="mw08b60496_630a_4840_bf49_028afa3203db" stoichiometry="1"/>
        </listOfProducts>
        <kineticLaw>
          <math xmlns="http://www.w3.org/1998/Math/MathML">
            <apply>
              <times/>
              <apply>
                <minus/>
                <apply>
                  <times/>
                  <ci> mw23919693_9302_4284_811c_aab220316fcf </ci>
                  <ci> mwfd3f3a6d_09e0_46f6_a1ef_86b8ed405d4a </ci>
                  <ci> mwf74be379_9b70_4aeb_88d5_8dc63cb481a0 </ci>
                  <ci> mw927433f0_22fe_4de1_b2e7_3988f53dafd4 </ci>
                </apply>
                <apply>
                  <times/>
                  <cn type="integer"> 2 </cn>
                  <ci> mw6e44bf8a_4306_4beb_b1ff_25d04564dbfa </ci>
                  <ci> mw08b60496_630a_4840_bf49_028afa3203db </ci>
                </apply>
              </apply>
              <ci> mw15045a9f_a547_4e70_8547_035eaec325d3 </ci>
            </apply>
          </math>
        </kineticLaw>
      </reaction>
      <reaction id="mw6754fc43_85b2_4b85_a789_dfc58f36343e" reversible="true" fast="false">
        <notes>
          <body xmlns="http://www.w3.org/1999/xhtml">binding and unbinding of PD1 PDL1 in synapse</body>
        </notes>
        <listOfReactants>
          <speciesReference species="mw13a74242_41f3_4e62_b7b1_a2ccc3a3ac94" stoichiometry="1"/>
          <speciesReference species="mw37d3fe0c_0c28_4071_ab08_edd43d7de4c4" stoichiometry="1"/>
        </listOfReactants>
        <listOfProducts>
          <speciesReference species="mw47ef397c_30e3_4eec_9230_ee36f3278bb4" stoichiometry="1"/>
        </listOfProducts>
        <kineticLaw>
          <math xmlns="http://www.w3.org/1998/Math/MathML">
            <apply>
              <times/>
              <apply>
                <minus/>
                <apply>
                  <times/>
                  <ci> mw4afa9502_bda0_4053_ab51_295aeaf6d4e5 </ci>
                  <ci> mw13a74242_41f3_4e62_b7b1_a2ccc3a3ac94 </ci>
                  <ci> mw37d3fe0c_0c28_4071_ab08_edd43d7de4c4 </ci>
                </apply>
                <apply>
                  <times/>
                  <ci> mw9c199711_6bf5_4d86_b86f_840eb4d89b8b </ci>
                  <ci> mw47ef397c_30e3_4eec_9230_ee36f3278bb4 </ci>
                </apply>
              </apply>
              <ci> mw8a3f7b63_2487_4017_931c_3f17eb64c5f6 </ci>
            </apply>
          </math>
        </kineticLaw>
      </reaction>
      <reaction id="mw9ea12cb3_8609_4100_9cc1_747a3459bf6b" reversible="true" fast="false">
        <notes>
          <body xmlns="http://www.w3.org/1999/xhtml">binding and unbinding of PD1 PDL2 in synapse</body>
        </notes>
        <listOfReactants>
          <speciesReference species="mw13a74242_41f3_4e62_b7b1_a2ccc3a3ac94" stoichiometry="1"/>
          <speciesReference species="mwdaa6097a_1baf_4f1a_a0b0_aae346c8b612" stoichiometry="1"/>
        </listOfReactants>
        <listOfProducts>
          <speciesReference species="mwfb7f4630_b154_4fae_a6d6_d71461fdf4f2" stoichiometry="1"/>
        </listOfProducts>
        <kineticLaw>
          <math xmlns="http://www.w3.org/1998/Math/MathML">
            <apply>
              <times/>
              <apply>
                <minus/>
                <apply>
                  <times/>
                  <ci> mw2810ffba_871f_41e3_b13f_3770a16a9eb7 </ci>
                  <ci> mw13a74242_41f3_4e62_b7b1_a2ccc3a3ac94 </ci>
                  <ci> mwdaa6097a_1baf_4f1a_a0b0_aae346c8b612 </ci>
                </apply>
                <apply>
                  <times/>
                  <ci> mwee8ce984_4a3d_4402_876f_db1e59dfc831 </ci>
                  <ci> mwfb7f4630_b154_4fae_a6d6_d71461fdf4f2 </ci>
                </apply>
              </apply>
              <ci> mw8a3f7b63_2487_4017_931c_3f17eb64c5f6 </ci>
            </apply>
          </math>
        </kineticLaw>
      </reaction>
      <reaction id="mwdb8aa045_bc6e_480b_88ce_eb37fe263852" reversible="true" fast="false">
        <notes>
          <body xmlns="http://www.w3.org/1999/xhtml">binding and unbinding of PD1 to Nivo on T surface in synapse</body>
        </notes>
        <listOfReactants>
          <speciesReference species="mw13a74242_41f3_4e62_b7b1_a2ccc3a3ac94" stoichiometry="1"/>
        </listOfReactants>
        <listOfProducts>
          <speciesReference species="mw122d8fbc_6fa1_40b3_b9c2_35b7dc70cd3f" stoichiometry="1"/>
        </listOfProducts>
        <kineticLaw>
          <math xmlns="http://www.w3.org/1998/Math/MathML">
            <apply>
              <times/>
              <apply>
                <minus/>
                <apply>
                  <times/>
                  <cn type="integer"> 2 </cn>
                  <ci> mw52cfa457_aa56_45dd_9f67_234d3ca5fa8f </ci>
                  <apply>
                    <divide/>
                    <apply>
                      <times/>
                      <ci> mw13a74242_41f3_4e62_b7b1_a2ccc3a3ac94 </ci>
                      <ci> mw2369c64a_96ba_4362_86a1_d63fe83c8e42 </ci>
                    </apply>
                    <ci> mw22861acd_d08d_4998_9ba0_66bebad3d43d </ci>
                  </apply>
                </apply>
                <apply>
                  <times/>
                  <ci> mwa115f6fc_b5ae_4a7e_94bb_14dee2f59556 </ci>
                  <ci> mw122d8fbc_6fa1_40b3_b9c2_35b7dc70cd3f </ci>
                </apply>
              </apply>
              <ci> mw8a3f7b63_2487_4017_931c_3f17eb64c5f6 </ci>
            </apply>
          </math>
        </kineticLaw>
      </reaction>
      <reaction id="mw3c6f785b_0031_4eb1_89a6_2ccdaacf4982" reversible="true" fast="false">
        <notes>
          <body xmlns="http://www.w3.org/1999/xhtml">binding and unbinding of PD1 to PD1-Nivo on T surface in synapse</body>
        </notes>
        <listOfReactants>
          <speciesReference species="mw122d8fbc_6fa1_40b3_b9c2_35b7dc70cd3f" stoichiometry="1"/>
          <speciesReference species="mw13a74242_41f3_4e62_b7b1_a2ccc3a3ac94" stoichiometry="1"/>
        </listOfReactants>
        <listOfProducts>
          <speciesReference species="mw28be4822_13e3_4c26_8e75_359bda2b49a8" stoichiometry="1"/>
        </listOfProducts>
        <kineticLaw>
          <math xmlns="http://www.w3.org/1998/Math/MathML">
            <apply>
              <times/>
              <apply>
                <minus/>
                <apply>
                  <times/>
                  <ci> mw0281e875_d54f_415a_abed_8a696977a6ac </ci>
                  <ci> mw52cfa457_aa56_45dd_9f67_234d3ca5fa8f </ci>
                  <ci> mw13a74242_41f3_4e62_b7b1_a2ccc3a3ac94 </ci>
                  <ci> mw122d8fbc_6fa1_40b3_b9c2_35b7dc70cd3f </ci>
                </apply>
                <apply>
                  <times/>
                  <cn type="integer"> 2 </cn>
                  <ci> mwa115f6fc_b5ae_4a7e_94bb_14dee2f59556 </ci>
                  <ci> mw28be4822_13e3_4c26_8e75_359bda2b49a8 </ci>
                </apply>
              </apply>
              <ci> mw8a3f7b63_2487_4017_931c_3f17eb64c5f6 </ci>
            </apply>
          </math>
        </kineticLaw>
      </reaction>
      <reaction id="mw2ce618d4_0d8d_4e09_8070_fc44ce927c05" reversible="true" fast="false">
        <notes>
          <body xmlns="http://www.w3.org/1999/xhtml">binding and unbinding of PDL1 to Durv on APC surface in synapse</body>
        </notes>
        <listOfReactants>
          <speciesReference species="mw37d3fe0c_0c28_4071_ab08_edd43d7de4c4" stoichiometry="1"/>
        </listOfReactants>
        <listOfProducts>
          <speciesReference species="mw71e39d87_b022_4538_9d84_b6880d6cd4c0" stoichiometry="1"/>
        </listOfProducts>
        <kineticLaw>
          <math xmlns="http://www.w3.org/1998/Math/MathML">
            <apply>
              <times/>
              <apply>
                <minus/>
                <apply>
                  <times/>
                  <cn type="integer"> 2 </cn>
                  <ci> mwfd3f3a6d_09e0_46f6_a1ef_86b8ed405d4a </ci>
                  <apply>
                    <divide/>
                    <apply>
                      <times/>
                      <ci> mw37d3fe0c_0c28_4071_ab08_edd43d7de4c4 </ci>
                      <ci> mw6e060274_2daf_449c_a80b_44d9b16106c2 </ci>
                    </apply>
                    <ci> mw251c5b11_25b6_4a87_82f4_540412af5ea7 </ci>
                  </apply>
                </apply>
                <apply>
                  <times/>
                  <ci> mw6e44bf8a_4306_4beb_b1ff_25d04564dbfa </ci>
                  <ci> mw71e39d87_b022_4538_9d84_b6880d6cd4c0 </ci>
                </apply>
              </apply>
              <ci> mw8a3f7b63_2487_4017_931c_3f17eb64c5f6 </ci>
            </apply>
          </math>
        </kineticLaw>
      </reaction>
      <reaction id="mw390bb70c_9500_4e01_880e_c7bae2bcd559" reversible="true" fast="false">
        <notes>
          <body xmlns="http://www.w3.org/1999/xhtml">binding and unbinding of PDL1 to PDL1-Durv on APC surface in synapse</body>
        </notes>
        <listOfReactants>
          <speciesReference species="mw71e39d87_b022_4538_9d84_b6880d6cd4c0" stoichiometry="1"/>
          <speciesReference species="mw37d3fe0c_0c28_4071_ab08_edd43d7de4c4" stoichiometry="1"/>
        </listOfReactants>
        <listOfProducts>
          <speciesReference species="mw6dd02de7_3ac2_473b_a571_99d8f504a2a6" stoichiometry="1"/>
        </listOfProducts>
        <kineticLaw>
          <math xmlns="http://www.w3.org/1998/Math/MathML">
            <apply>
              <times/>
              <apply>
                <minus/>
                <apply>
                  <times/>
                  <ci> mw23919693_9302_4284_811c_aab220316fcf </ci>
                  <ci> mwfd3f3a6d_09e0_46f6_a1ef_86b8ed405d4a </ci>
                  <ci> mw37d3fe0c_0c28_4071_ab08_edd43d7de4c4 </ci>
                  <ci> mw71e39d87_b022_4538_9d84_b6880d6cd4c0 </ci>
                </apply>
                <apply>
                  <times/>
                  <cn type="integer"> 2 </cn>
                  <ci> mw6e44bf8a_4306_4beb_b1ff_25d04564dbfa </ci>
                  <ci> mw6dd02de7_3ac2_473b_a571_99d8f504a2a6 </ci>
                </apply>
              </apply>
              <ci> mw8a3f7b63_2487_4017_931c_3f17eb64c5f6 </ci>
            </apply>
          </math>
        </kineticLaw>
      </reaction>
      <reaction id="mw05f00bfe_5a74_4368_acf1_2b01f8890780" reversible="true" fast="false">
        <notes>
          <body xmlns="http://www.w3.org/1999/xhtml">binding and unbinding of CD28 and CD80 in synapse</body>
        </notes>
        <listOfReactants>
          <speciesReference species="mw8dddbd87_7cba_4480_aacf_322fefe15e00" stoichiometry="1"/>
          <speciesReference species="mwbfb8df59_75b6_4449_b6a2_bb5133f35c35" stoichiometry="1"/>
        </listOfReactants>
        <listOfProducts>
          <speciesReference species="mwc79e7416_6ad5_4bb1_8476_ed5d17ad53ce" stoichiometry="1"/>
        </listOfProducts>
        <kineticLaw>
          <math xmlns="http://www.w3.org/1998/Math/MathML">
            <apply>
              <times/>
              <apply>
                <minus/>
                <apply>
                  <times/>
                  <cn type="integer"> 2 </cn>
                  <ci> mwcf7cc6fd_070d_4c39_b57b_d9562a168ad6 </ci>
                  <ci> mw8dddbd87_7cba_4480_aacf_322fefe15e00 </ci>
                  <ci> mwbfb8df59_75b6_4449_b6a2_bb5133f35c35 </ci>
                </apply>
                <apply>
                  <times/>
                  <ci> mw621901cc_f50e_4bc7_adf8_b5c351fb09a8 </ci>
                  <ci> mwc79e7416_6ad5_4bb1_8476_ed5d17ad53ce </ci>
                </apply>
              </apply>
              <ci> mw8a3f7b63_2487_4017_931c_3f17eb64c5f6 </ci>
            </apply>
          </math>
        </kineticLaw>
      </reaction>
      <reaction id="mw473b1a77_9cea_49da_8de1_0cd4e08eae87" reversible="true" fast="false">
        <notes>
          <body xmlns="http://www.w3.org/1999/xhtml">binding and unbinding of CD28-CD80 and CD28 in synapse</body>
        </notes>
        <listOfReactants>
          <speciesReference species="mwc79e7416_6ad5_4bb1_8476_ed5d17ad53ce" stoichiometry="1"/>
          <speciesReference species="mw8dddbd87_7cba_4480_aacf_322fefe15e00" stoichiometry="1"/>
        </listOfReactants>
        <listOfProducts>
          <speciesReference species="mw4547854f_e867_430b_b343_97453aa59678" stoichiometry="1"/>
        </listOfProducts>
        <kineticLaw>
          <math xmlns="http://www.w3.org/1998/Math/MathML">
            <apply>
              <times/>
              <apply>
                <minus/>
                <apply>
                  <times/>
                  <ci> mwcf7cc6fd_070d_4c39_b57b_d9562a168ad6 </ci>
                  <ci> mw8dddbd87_7cba_4480_aacf_322fefe15e00 </ci>
                  <ci> mwc79e7416_6ad5_4bb1_8476_ed5d17ad53ce </ci>
                </apply>
                <apply>
                  <times/>
                  <cn type="integer"> 2 </cn>
                  <ci> mw621901cc_f50e_4bc7_adf8_b5c351fb09a8 </ci>
                  <ci> mw4547854f_e867_430b_b343_97453aa59678 </ci>
                </apply>
              </apply>
              <ci> mw8a3f7b63_2487_4017_931c_3f17eb64c5f6 </ci>
            </apply>
          </math>
        </kineticLaw>
      </reaction>
      <reaction id="mw497ddf3f_f24d_4279_8c3e_a26442be0c48" reversible="true" fast="false">
        <notes>
          <body xmlns="http://www.w3.org/1999/xhtml">binding and unbinding of CD28 and CD86 in synapse</body>
        </notes>
        <listOfReactants>
          <speciesReference species="mw8dddbd87_7cba_4480_aacf_322fefe15e00" stoichiometry="1"/>
          <speciesReference species="mw2f62e6c4_a8f9_4511_b779_ef2dfc381412" stoichiometry="1"/>
        </listOfReactants>
        <listOfProducts>
          <speciesReference species="mwcbb44837_205a_40f2_bfd6_d9981dcb2c94" stoichiometry="1"/>
        </listOfProducts>
        <kineticLaw>
          <math xmlns="http://www.w3.org/1998/Math/MathML">
            <apply>
              <times/>
              <apply>
                <minus/>
                <apply>
                  <times/>
                  <ci> mw2e05d635_5432_4b41_b767_7c76be2f9bdc </ci>
                  <ci> mw8dddbd87_7cba_4480_aacf_322fefe15e00 </ci>
                  <ci> mw2f62e6c4_a8f9_4511_b779_ef2dfc381412 </ci>
                </apply>
                <apply>
                  <times/>
                  <ci> mw28552336_0c85_437c_9998_2e8f9ce68de9 </ci>
                  <ci> mwcbb44837_205a_40f2_bfd6_d9981dcb2c94 </ci>
                </apply>
              </apply>
              <ci> mw8a3f7b63_2487_4017_931c_3f17eb64c5f6 </ci>
            </apply>
          </math>
        </kineticLaw>
      </reaction>
      <reaction id="mw569b51b1_b793_43f4_a9b3_cddf3f4632b2" reversible="true" fast="false">
        <notes>
          <body xmlns="http://www.w3.org/1999/xhtml">binding and unbinding of CTLA4 and CD80 in synapse</body>
        </notes>
        <listOfReactants>
          <speciesReference species="mwad31dd04_8f1c_468b_bf95_1024c36e69d2" stoichiometry="1"/>
          <speciesReference species="mwbfb8df59_75b6_4449_b6a2_bb5133f35c35" stoichiometry="1"/>
        </listOfReactants>
        <listOfProducts>
          <speciesReference species="mw40cfc0ca_4762_4a89_838a_66deb1eacd70" stoichiometry="1"/>
        </listOfProducts>
        <kineticLaw>
          <math xmlns="http://www.w3.org/1998/Math/MathML">
            <apply>
              <times/>
              <apply>
                <minus/>
                <apply>
                  <times/>
                  <cn type="integer"> 4 </cn>
                  <ci> mw31f48165_cf74_4d96_9bd3_211f9c65a8d5 </ci>
                  <ci> mwad31dd04_8f1c_468b_bf95_1024c36e69d2 </ci>
                  <ci> mwbfb8df59_75b6_4449_b6a2_bb5133f35c35 </ci>
                </apply>
                <apply>
                  <times/>
                  <ci> mw84e2deb9_1cd3_450c_b2b8_94c43d2162d7 </ci>
                  <ci> mw40cfc0ca_4762_4a89_838a_66deb1eacd70 </ci>
                </apply>
              </apply>
              <ci> mw8a3f7b63_2487_4017_931c_3f17eb64c5f6 </ci>
            </apply>
          </math>
        </kineticLaw>
      </reaction>
      <reaction id="mw3a92e6f7_acea_44f6_8d82_8c8ec0a9a367" reversible="true" fast="false">
        <notes>
          <body xmlns="http://www.w3.org/1999/xhtml">binding and unbinding of CTLA4 and CD80-CTLA4 in synapse</body>
        </notes>
        <listOfReactants>
          <speciesReference species="mwad31dd04_8f1c_468b_bf95_1024c36e69d2" stoichiometry="1"/>
          <speciesReference species="mw40cfc0ca_4762_4a89_838a_66deb1eacd70" stoichiometry="1"/>
        </listOfReactants>
        <listOfProducts>
          <speciesReference species="mw19e00d1d_bf7e_4d3d_a104_3f496d8c6cdf" stoichiometry="1"/>
        </listOfProducts>
        <kineticLaw>
          <math xmlns="http://www.w3.org/1998/Math/MathML">
            <apply>
              <times/>
              <apply>
                <minus/>
                <apply>
                  <times/>
                  <ci> mw31f48165_cf74_4d96_9bd3_211f9c65a8d5 </ci>
                  <ci> mwad31dd04_8f1c_468b_bf95_1024c36e69d2 </ci>
                  <ci> mw40cfc0ca_4762_4a89_838a_66deb1eacd70 </ci>
                </apply>
                <apply>
                  <times/>
                  <cn type="integer"> 2 </cn>
                  <ci> mw84e2deb9_1cd3_450c_b2b8_94c43d2162d7 </ci>
                  <ci> mw19e00d1d_bf7e_4d3d_a104_3f496d8c6cdf </ci>
                </apply>
              </apply>
              <ci> mw8a3f7b63_2487_4017_931c_3f17eb64c5f6 </ci>
            </apply>
          </math>
        </kineticLaw>
      </reaction>
      <reaction id="mwe1226670_852d_4ecd_8ac3_60f770c4b550" reversible="true" fast="false">
        <notes>
          <body xmlns="http://www.w3.org/1999/xhtml">binding and unbinding of CD80 and CTLA4-CD80-CTLA4 in synapse</body>
        </notes>
        <listOfReactants>
          <speciesReference species="mwbfb8df59_75b6_4449_b6a2_bb5133f35c35" stoichiometry="1"/>
          <speciesReference species="mw19e00d1d_bf7e_4d3d_a104_3f496d8c6cdf" stoichiometry="1"/>
        </listOfReactants>
        <listOfProducts>
          <speciesReference species="mw5473d67e_62c2_4d15_9aec_2192a55de156" stoichiometry="1"/>
        </listOfProducts>
        <kineticLaw>
          <math xmlns="http://www.w3.org/1998/Math/MathML">
            <apply>
              <times/>
              <apply>
                <minus/>
                <apply>
                  <times/>
                  <ci> mw31f48165_cf74_4d96_9bd3_211f9c65a8d5 </ci>
                  <ci> mwbfb8df59_75b6_4449_b6a2_bb5133f35c35 </ci>
                  <ci> mw19e00d1d_bf7e_4d3d_a104_3f496d8c6cdf </ci>
                </apply>
                <apply>
                  <times/>
                  <ci> mw84e2deb9_1cd3_450c_b2b8_94c43d2162d7 </ci>
                  <ci> mw5473d67e_62c2_4d15_9aec_2192a55de156 </ci>
                </apply>
              </apply>
              <ci> mw8a3f7b63_2487_4017_931c_3f17eb64c5f6 </ci>
            </apply>
          </math>
        </kineticLaw>
      </reaction>
      <reaction id="mwb85ecf5d_ab7e_4f6b_aecf_59e3a4dd8088" reversible="true" fast="false">
        <notes>
          <body xmlns="http://www.w3.org/1999/xhtml">binding and unbinding of CD80-CTLA4 and CD80 in synapse</body>
        </notes>
        <listOfReactants>
          <speciesReference species="mw40cfc0ca_4762_4a89_838a_66deb1eacd70" stoichiometry="1"/>
          <speciesReference species="mwbfb8df59_75b6_4449_b6a2_bb5133f35c35" stoichiometry="1"/>
        </listOfReactants>
        <listOfProducts>
          <speciesReference species="mw8ad55d8a_d6df_4a43_adca_2e74efb19f37" stoichiometry="1"/>
        </listOfProducts>
        <kineticLaw>
          <math xmlns="http://www.w3.org/1998/Math/MathML">
            <apply>
              <times/>
              <apply>
                <minus/>
                <apply>
                  <times/>
                  <ci> mw31f48165_cf74_4d96_9bd3_211f9c65a8d5 </ci>
                  <ci> mw40cfc0ca_4762_4a89_838a_66deb1eacd70 </ci>
                  <ci> mwbfb8df59_75b6_4449_b6a2_bb5133f35c35 </ci>
                </apply>
                <apply>
                  <times/>
                  <cn type="integer"> 2 </cn>
                  <ci> mw84e2deb9_1cd3_450c_b2b8_94c43d2162d7 </ci>
                  <ci> mw8ad55d8a_d6df_4a43_adca_2e74efb19f37 </ci>
                </apply>
              </apply>
              <ci> mw8a3f7b63_2487_4017_931c_3f17eb64c5f6 </ci>
            </apply>
          </math>
        </kineticLaw>
      </reaction>
      <reaction id="mw85aaa5d2_8eaa_49dd_9a54_6b173905f699" reversible="true" fast="false">
        <notes>
          <body xmlns="http://www.w3.org/1999/xhtml">binding and unbinding of CTLA4 and CD80-CTLA4-CD80 in synapse</body>
        </notes>
        <listOfReactants>
          <speciesReference species="mwad31dd04_8f1c_468b_bf95_1024c36e69d2" stoichiometry="1"/>
          <speciesReference species="mw8ad55d8a_d6df_4a43_adca_2e74efb19f37" stoichiometry="1"/>
        </listOfReactants>
        <listOfProducts>
          <speciesReference species="mw5473d67e_62c2_4d15_9aec_2192a55de156" stoichiometry="1"/>
        </listOfProducts>
        <kineticLaw>
          <math xmlns="http://www.w3.org/1998/Math/MathML">
            <apply>
              <times/>
              <apply>
                <minus/>
                <apply>
                  <times/>
                  <ci> mw31f48165_cf74_4d96_9bd3_211f9c65a8d5 </ci>
                  <ci> mwad31dd04_8f1c_468b_bf95_1024c36e69d2 </ci>
                  <ci> mw8ad55d8a_d6df_4a43_adca_2e74efb19f37 </ci>
                </apply>
                <apply>
                  <times/>
                  <ci> mw84e2deb9_1cd3_450c_b2b8_94c43d2162d7 </ci>
                  <ci> mw5473d67e_62c2_4d15_9aec_2192a55de156 </ci>
                </apply>
              </apply>
              <ci> mw8a3f7b63_2487_4017_931c_3f17eb64c5f6 </ci>
            </apply>
          </math>
        </kineticLaw>
      </reaction>
      <reaction id="mw4164a11f_4bb3_488c_b58a_2cac4a7490b1" reversible="true" fast="false">
        <notes>
          <body xmlns="http://www.w3.org/1999/xhtml">binding and unbinding of CTLA4 and CD86 in synapse</body>
        </notes>
        <listOfReactants>
          <speciesReference species="mwad31dd04_8f1c_468b_bf95_1024c36e69d2" stoichiometry="1"/>
          <speciesReference species="mw2f62e6c4_a8f9_4511_b779_ef2dfc381412" stoichiometry="1"/>
        </listOfReactants>
        <listOfProducts>
          <speciesReference species="mwba275264_896a_42ed_bfd0_b9d438080161" stoichiometry="1"/>
        </listOfProducts>
        <kineticLaw>
          <math xmlns="http://www.w3.org/1998/Math/MathML">
            <apply>
              <times/>
              <apply>
                <minus/>
                <apply>
                  <times/>
                  <cn type="integer"> 2 </cn>
                  <ci> mwebab6bc5_f1e2_45f5_83aa_0d7071343f18 </ci>
                  <ci> mwad31dd04_8f1c_468b_bf95_1024c36e69d2 </ci>
                  <ci> mw2f62e6c4_a8f9_4511_b779_ef2dfc381412 </ci>
                </apply>
                <apply>
                  <times/>
                  <ci> mw6ac546f0_4077_45ce_9e73_24328166614d </ci>
                  <ci> mwba275264_896a_42ed_bfd0_b9d438080161 </ci>
                </apply>
              </apply>
              <ci> mw8a3f7b63_2487_4017_931c_3f17eb64c5f6 </ci>
            </apply>
          </math>
        </kineticLaw>
      </reaction>
      <reaction id="mw342da551_193d_44b0_b379_3429e72d5522" reversible="true" fast="false">
        <notes>
          <body xmlns="http://www.w3.org/1999/xhtml">binding and unbinding of CD86-CTLA4 and CD86 in synapse</body>
        </notes>
        <listOfReactants>
          <speciesReference species="mwba275264_896a_42ed_bfd0_b9d438080161" stoichiometry="1"/>
          <speciesReference species="mw2f62e6c4_a8f9_4511_b779_ef2dfc381412" stoichiometry="1"/>
        </listOfReactants>
        <listOfProducts>
          <speciesReference species="mwa8d37cce_ee58_4e86_a1ba_09bd44129532" stoichiometry="1"/>
        </listOfProducts>
        <kineticLaw>
          <math xmlns="http://www.w3.org/1998/Math/MathML">
            <apply>
              <times/>
              <apply>
                <minus/>
                <apply>
                  <times/>
                  <ci> mwebab6bc5_f1e2_45f5_83aa_0d7071343f18 </ci>
                  <ci> mwba275264_896a_42ed_bfd0_b9d438080161 </ci>
                  <ci> mw2f62e6c4_a8f9_4511_b779_ef2dfc381412 </ci>
                </apply>
                <apply>
                  <times/>
                  <cn type="integer"> 2 </cn>
                  <ci> mw6ac546f0_4077_45ce_9e73_24328166614d </ci>
                  <ci> mwa8d37cce_ee58_4e86_a1ba_09bd44129532 </ci>
                </apply>
              </apply>
              <ci> mw8a3f7b63_2487_4017_931c_3f17eb64c5f6 </ci>
            </apply>
          </math>
        </kineticLaw>
      </reaction>
      <reaction id="mwb7213b34_1c46_4470_afb9_bed5669bfb7e" reversible="true" fast="false">
        <notes>
          <body xmlns="http://www.w3.org/1999/xhtml">binding and unbinding of CTLA4 to Ipi on T surface in synapse</body>
        </notes>
        <listOfReactants>
          <speciesReference species="mwad31dd04_8f1c_468b_bf95_1024c36e69d2" stoichiometry="1"/>
        </listOfReactants>
        <listOfProducts>
          <speciesReference species="mw48ad0e90_4bc8_4c2d_b3b1_bce9f249e72d" stoichiometry="1"/>
        </listOfProducts>
        <kineticLaw>
          <math xmlns="http://www.w3.org/1998/Math/MathML">
            <apply>
              <times/>
              <apply>
                <minus/>
                <apply>
                  <times/>
                  <cn type="integer"> 4 </cn>
                  <ci> mw9c833d89_dc82_4a2d_adde_e58b86191d37 </ci>
                  <apply>
                    <divide/>
                    <apply>
                      <times/>
                      <ci> mwad31dd04_8f1c_468b_bf95_1024c36e69d2 </ci>
                      <ci> mwd80c7730_4ed6_48b2_bb2f_3e748081d682 </ci>
                    </apply>
                    <ci> mwa30cd3bf_494b_4af8_9fc9_6c8740e45e1e </ci>
                  </apply>
                </apply>
                <apply>
                  <times/>
                  <ci> mwae815775_3bd1_43bc_bda3_5385097b2101 </ci>
                  <ci> mw48ad0e90_4bc8_4c2d_b3b1_bce9f249e72d </ci>
                </apply>
              </apply>
              <ci> mw8a3f7b63_2487_4017_931c_3f17eb64c5f6 </ci>
            </apply>
          </math>
        </kineticLaw>
      </reaction>
      <reaction id="mw1442637a_47f9_4504_ae38_4b998d713621" reversible="true" fast="false">
        <notes>
          <body xmlns="http://www.w3.org/1999/xhtml">binding and unbinding of CTLA4 to Ipi on T surface in synapse</body>
        </notes>
        <listOfReactants>
          <speciesReference species="mw48ad0e90_4bc8_4c2d_b3b1_bce9f249e72d" stoichiometry="1"/>
          <speciesReference species="mwad31dd04_8f1c_468b_bf95_1024c36e69d2" stoichiometry="1"/>
        </listOfReactants>
        <listOfProducts>
          <speciesReference species="mwb86eb755_5b57_4338_b9db_0d5da84f0b05" stoichiometry="1"/>
        </listOfProducts>
        <kineticLaw>
          <math xmlns="http://www.w3.org/1998/Math/MathML">
            <apply>
              <times/>
              <apply>
                <minus/>
                <apply>
                  <times/>
                  <ci> mw219f39b9_6590_4919_b37b_ded9dc041530 </ci>
                  <ci> mw9c833d89_dc82_4a2d_adde_e58b86191d37 </ci>
                  <ci> mwad31dd04_8f1c_468b_bf95_1024c36e69d2 </ci>
                  <ci> mw48ad0e90_4bc8_4c2d_b3b1_bce9f249e72d </ci>
                </apply>
                <apply>
                  <times/>
                  <cn type="integer"> 2 </cn>
                  <ci> mwae815775_3bd1_43bc_bda3_5385097b2101 </ci>
                  <ci> mwb86eb755_5b57_4338_b9db_0d5da84f0b05 </ci>
                </apply>
              </apply>
              <ci> mw8a3f7b63_2487_4017_931c_3f17eb64c5f6 </ci>
            </apply>
          </math>
        </kineticLaw>
      </reaction>
      <reaction id="mw79192530_c08f_4e3c_8a45_d7dbfb7cb8fb" reversible="true" fast="false">
        <notes>
          <body xmlns="http://www.w3.org/1999/xhtml">binding and unbinding of CD80 and PDL1 in synapse</body>
        </notes>
        <listOfReactants>
          <speciesReference species="mwbfb8df59_75b6_4449_b6a2_bb5133f35c35" stoichiometry="1"/>
          <speciesReference species="mw818d0b31_c40e_4340_944a_75c058e64e08" stoichiometry="1"/>
        </listOfReactants>
        <listOfProducts>
          <speciesReference species="mw263da3d6_5007_4039_b8da_05ec1d6d1de4" stoichiometry="1"/>
        </listOfProducts>
        <kineticLaw>
          <math xmlns="http://www.w3.org/1998/Math/MathML">
            <apply>
              <times/>
              <apply>
                <minus/>
                <apply>
                  <times/>
                  <cn type="integer"> 2 </cn>
                  <ci> mw51d56879_f327_41c4_a98b_5d8197b725eb </ci>
                  <ci> mwbfb8df59_75b6_4449_b6a2_bb5133f35c35 </ci>
                  <ci> mw818d0b31_c40e_4340_944a_75c058e64e08 </ci>
                </apply>
                <apply>
                  <times/>
                  <ci> mwd7ddebf0_8a9e_4baa_86c3_baac91692dbd </ci>
                  <ci> mw263da3d6_5007_4039_b8da_05ec1d6d1de4 </ci>
                </apply>
              </apply>
              <ci> mw8a3f7b63_2487_4017_931c_3f17eb64c5f6 </ci>
            </apply>
          </math>
        </kineticLaw>
      </reaction>
      <reaction id="mw2c509680_f209_473b_9491_acbe0c6d85c0" reversible="true" fast="false">
        <notes>
          <body xmlns="http://www.w3.org/1999/xhtml">binding and unbinding of PDL1-CD80 and PDL1 in synapse</body>
        </notes>
        <listOfReactants>
          <speciesReference species="mw263da3d6_5007_4039_b8da_05ec1d6d1de4" stoichiometry="1"/>
          <speciesReference species="mw818d0b31_c40e_4340_944a_75c058e64e08" stoichiometry="1"/>
        </listOfReactants>
        <listOfProducts>
          <speciesReference species="mw8e409b8f_51a1_4717_aa8e_09d1cea652f5" stoichiometry="1"/>
        </listOfProducts>
        <kineticLaw>
          <math xmlns="http://www.w3.org/1998/Math/MathML">
            <apply>
              <times/>
              <apply>
                <minus/>
                <apply>
                  <times/>
                  <ci> mw51d56879_f327_41c4_a98b_5d8197b725eb </ci>
                  <ci> mw263da3d6_5007_4039_b8da_05ec1d6d1de4 </ci>
                  <ci> mw818d0b31_c40e_4340_944a_75c058e64e08 </ci>
                </apply>
                <apply>
                  <times/>
                  <cn type="integer"> 2 </cn>
                  <ci> mwd7ddebf0_8a9e_4baa_86c3_baac91692dbd </ci>
                  <ci> mw8e409b8f_51a1_4717_aa8e_09d1cea652f5 </ci>
                </apply>
              </apply>
              <ci> mw8a3f7b63_2487_4017_931c_3f17eb64c5f6 </ci>
            </apply>
          </math>
        </kineticLaw>
      </reaction>
      <reaction id="mw5aaedcc6_7b91_4f62_b411_25141681a230" reversible="true" fast="false">
        <notes>
          <body xmlns="http://www.w3.org/1999/xhtml">binding and unbinding of PDL1 to Durv on APC surface in synapse</body>
        </notes>
        <listOfReactants>
          <speciesReference species="mw818d0b31_c40e_4340_944a_75c058e64e08" stoichiometry="1"/>
        </listOfReactants>
        <listOfProducts>
          <speciesReference species="mw40481391_a71d_4ffe_b6a3_95b2104ea094" stoichiometry="1"/>
        </listOfProducts>
        <kineticLaw>
          <math xmlns="http://www.w3.org/1998/Math/MathML">
            <apply>
              <times/>
              <apply>
                <minus/>
                <apply>
                  <times/>
                  <cn type="integer"> 2 </cn>
                  <ci> mwfd3f3a6d_09e0_46f6_a1ef_86b8ed405d4a </ci>
                  <apply>
                    <divide/>
                    <apply>
                      <times/>
                      <ci> mw818d0b31_c40e_4340_944a_75c058e64e08 </ci>
                      <ci> mw6e060274_2daf_449c_a80b_44d9b16106c2 </ci>
                    </apply>
                    <ci> mw251c5b11_25b6_4a87_82f4_540412af5ea7 </ci>
                  </apply>
                </apply>
                <apply>
                  <times/>
                  <ci> mw6e44bf8a_4306_4beb_b1ff_25d04564dbfa </ci>
                  <ci> mw40481391_a71d_4ffe_b6a3_95b2104ea094 </ci>
                </apply>
              </apply>
              <ci> mw8a3f7b63_2487_4017_931c_3f17eb64c5f6 </ci>
            </apply>
          </math>
        </kineticLaw>
      </reaction>
      <reaction id="mw67e15226_37cd_4b71_94a5_64683f13ca66" reversible="true" fast="false">
        <notes>
          <body xmlns="http://www.w3.org/1999/xhtml">binding and unbinding of PDL1 to PDL1-Durv on APC surface in synapse</body>
        </notes>
        <listOfReactants>
          <speciesReference species="mw40481391_a71d_4ffe_b6a3_95b2104ea094" stoichiometry="1"/>
          <speciesReference species="mw818d0b31_c40e_4340_944a_75c058e64e08" stoichiometry="1"/>
        </listOfReactants>
        <listOfProducts>
          <speciesReference species="mw8369aaf6_5bcc_4866_97b6_6ef8e4d3c91b" stoichiometry="1"/>
        </listOfProducts>
        <kineticLaw>
          <math xmlns="http://www.w3.org/1998/Math/MathML">
            <apply>
              <times/>
              <apply>
                <minus/>
                <apply>
                  <times/>
                  <ci> mw23919693_9302_4284_811c_aab220316fcf </ci>
                  <ci> mwfd3f3a6d_09e0_46f6_a1ef_86b8ed405d4a </ci>
                  <ci> mw818d0b31_c40e_4340_944a_75c058e64e08 </ci>
                  <ci> mw40481391_a71d_4ffe_b6a3_95b2104ea094 </ci>
                </apply>
                <apply>
                  <times/>
                  <cn type="integer"> 2 </cn>
                  <ci> mw6e44bf8a_4306_4beb_b1ff_25d04564dbfa </ci>
                  <ci> mw8369aaf6_5bcc_4866_97b6_6ef8e4d3c91b </ci>
                </apply>
              </apply>
              <ci> mw8a3f7b63_2487_4017_931c_3f17eb64c5f6 </ci>
            </apply>
          </math>
        </kineticLaw>
      </reaction>
      <reaction id="mw08fb9b4c_c111_46d0_bc05_6f82d6f1f146" reversible="true" fast="false">
        <notes>
          <body xmlns="http://www.w3.org/1999/xhtml">binding and unbinding of CTLA4 to Ipi on Treg surface in Tumor</body>
        </notes>
        <listOfReactants>
          <speciesReference species="mweb4943a4_297b_4316_8595_07d7fe602cb8" stoichiometry="1"/>
        </listOfReactants>
        <listOfProducts>
          <speciesReference species="mwea43ca96_26b6_408a_8d84_0539f63fc11f" stoichiometry="1"/>
        </listOfProducts>
        <kineticLaw>
          <math xmlns="http://www.w3.org/1998/Math/MathML">
            <apply>
              <minus/>
              <apply>
                <times/>
                <ci> mw9c833d89_dc82_4a2d_adde_e58b86191d37 </ci>
                <apply>
                  <divide/>
                  <apply>
                    <times/>
                    <ci> mweb4943a4_297b_4316_8595_07d7fe602cb8 </ci>
                    <ci> mwdab20b92_e602_424b_9dbc_1cc52e0946d6 </ci>
                  </apply>
                  <ci> mwfd4bac79_e449_4821_98e4_88759688637e </ci>
                </apply>
              </apply>
              <apply>
                <times/>
                <ci> mwae815775_3bd1_43bc_bda3_5385097b2101 </ci>
                <ci> mwea43ca96_26b6_408a_8d84_0539f63fc11f </ci>
              </apply>
            </apply>
          </math>
        </kineticLaw>
      </reaction>
      <reaction id="mw1bcb7abb_6cf8_4ffa_94c9_e5544b9c244e" reversible="true" fast="false">
        <notes>
          <body xmlns="http://www.w3.org/1999/xhtml">binding and unbinding of CTLA4 to CTLA4-Ipi on Treg surface in Tumor</body>
        </notes>
        <listOfReactants>
          <speciesReference species="mwea43ca96_26b6_408a_8d84_0539f63fc11f" stoichiometry="1"/>
          <speciesReference species="mweb4943a4_297b_4316_8595_07d7fe602cb8" stoichiometry="1"/>
        </listOfReactants>
        <listOfProducts>
          <speciesReference species="mwf4a7b54b_9a68_48f3_91c2_6d25453adb85" stoichiometry="1"/>
        </listOfProducts>
        <kineticLaw>
          <math xmlns="http://www.w3.org/1998/Math/MathML">
            <apply>
              <minus/>
              <apply>
                <divide/>
                <apply>
                  <times/>
                  <ci> mw219f39b9_6590_4919_b37b_ded9dc041530 </ci>
                  <ci> mw9c833d89_dc82_4a2d_adde_e58b86191d37 </ci>
                  <ci> mweb4943a4_297b_4316_8595_07d7fe602cb8 </ci>
                  <ci> mwea43ca96_26b6_408a_8d84_0539f63fc11f </ci>
                </apply>
                <ci> mw549b5ad2_5c81_413b_b9e1_60dfad846309 </ci>
              </apply>
              <apply>
                <times/>
                <ci> mwae815775_3bd1_43bc_bda3_5385097b2101 </ci>
                <ci> mwf4a7b54b_9a68_48f3_91c2_6d25453adb85 </ci>
              </apply>
            </apply>
          </math>
        </kineticLaw>
      </reaction>
      <reaction id="mwee1db279_300f_4361_a178_5d866391808c" reversible="true" fast="false">
        <notes>
          <body xmlns="http://www.w3.org/1999/xhtml">binding and unbinding of CTLA4 to Ipi on Treg surface in Peripheral compartment</body>
        </notes>
        <listOfReactants>
          <speciesReference species="mwd3fce12a_1681_487d_bd43_3f36da38db3a" stoichiometry="1"/>
        </listOfReactants>
        <listOfProducts>
          <speciesReference species="mw3415a9cc_b566_4856_aaef_4d86f91f703b" stoichiometry="1"/>
        </listOfProducts>
        <kineticLaw>
          <math xmlns="http://www.w3.org/1998/Math/MathML">
            <apply>
              <minus/>
              <apply>
                <times/>
                <ci> mw9c833d89_dc82_4a2d_adde_e58b86191d37 </ci>
                <apply>
                  <divide/>
                  <apply>
                    <times/>
                    <ci> mwd3fce12a_1681_487d_bd43_3f36da38db3a </ci>
                    <ci> mw664b5eef_723d_49ec_b1d9_acc99bd3d148 </ci>
                  </apply>
                  <ci> mw85fb5088_d435_4361_8dd2_f157750e5144 </ci>
                </apply>
              </apply>
              <apply>
                <times/>
                <ci> mwae815775_3bd1_43bc_bda3_5385097b2101 </ci>
                <ci> mw3415a9cc_b566_4856_aaef_4d86f91f703b </ci>
              </apply>
            </apply>
          </math>
        </kineticLaw>
      </reaction>
      <reaction id="mwb4711a8d_c71f_4740_b4fb_411d6888ccc6" reversible="true" fast="false">
        <notes>
          <body xmlns="http://www.w3.org/1999/xhtml">binding and unbinding of CTLA4 to CTLA4-Ipi on Treg surface in Peripheral compartment</body>
        </notes>
        <listOfReactants>
          <speciesReference species="mw3415a9cc_b566_4856_aaef_4d86f91f703b" stoichiometry="1"/>
          <speciesReference species="mwd3fce12a_1681_487d_bd43_3f36da38db3a" stoichiometry="1"/>
        </listOfReactants>
        <listOfProducts>
          <speciesReference species="mw29b7a526_7019_4266_9931_9827a36a92a9" stoichiometry="1"/>
        </listOfProducts>
        <kineticLaw>
          <math xmlns="http://www.w3.org/1998/Math/MathML">
            <apply>
              <minus/>
              <apply>
                <divide/>
                <apply>
                  <times/>
                  <ci> mw219f39b9_6590_4919_b37b_ded9dc041530 </ci>
                  <ci> mw9c833d89_dc82_4a2d_adde_e58b86191d37 </ci>
                  <ci> mwd3fce12a_1681_487d_bd43_3f36da38db3a </ci>
                  <ci> mw3415a9cc_b566_4856_aaef_4d86f91f703b </ci>
                </apply>
                <ci> mw549b5ad2_5c81_413b_b9e1_60dfad846309 </ci>
              </apply>
              <apply>
                <times/>
                <ci> mwae815775_3bd1_43bc_bda3_5385097b2101 </ci>
                <ci> mw29b7a526_7019_4266_9931_9827a36a92a9 </ci>
              </apply>
            </apply>
          </math>
        </kineticLaw>
      </reaction>
      <reaction id="mw01dc0e01_cb60_48fd_8d25_4ef145b85618" reversible="false" fast="false">
        <notes>
          <body xmlns="http://www.w3.org/1999/xhtml">CTLA4 ADCC in the tumor compartment</body>
        </notes>
        <listOfReactants>
          <speciesReference species="mwddfbf0aa_a5c3_4212_8a86_85208843c43f" stoichiometry="1"/>
        </listOfReactants>
        <kineticLaw>
          <math xmlns="http://www.w3.org/1998/Math/MathML">
            <apply>
              <times/>
              <ci> mw98ee6307_028e_47f7_a57a_216dbc086479 </ci>
              <ci> mwddfbf0aa_a5c3_4212_8a86_85208843c43f </ci>
              <ci> mwfc98733e_cf1b_454c_8d8c_470709585399 </ci>
            </apply>
          </math>
        </kineticLaw>
      </reaction>
      <reaction id="mw2700098d_dcd4_426f_8963_4e254aea0c3b" reversible="false" fast="false">
        <notes>
          <body xmlns="http://www.w3.org/1999/xhtml">CTLA4 ADCC in the peripheral compartment</body>
        </notes>
        <listOfReactants>
          <speciesReference species="mwb8d31ba6_f2b3_422b_826d_ed90bd4790f2" stoichiometry="1"/>
        </listOfReactants>
        <kineticLaw>
          <math xmlns="http://www.w3.org/1998/Math/MathML">
            <apply>
              <times/>
              <ci> mw98ee6307_028e_47f7_a57a_216dbc086479 </ci>
              <ci> mwb8d31ba6_f2b3_422b_826d_ed90bd4790f2 </ci>
              <ci> mw7bd853a2_6d46_4d29_b96b_1f19ea12da35 </ci>
            </apply>
          </math>
        </kineticLaw>
      </reaction>
      <reaction id="mw116f431d_d33e_4011_bb31_66215f80cb94" reversible="false" fast="false">
        <notes>
          <body xmlns="http://www.w3.org/1999/xhtml">MDSC recruitment into the tumor compartment</body>
        </notes>
        <listOfProducts>
          <speciesReference species="mw83cbb11d_d1ab_4c5d_ab9b_31621cc6e61a" stoichiometry="1"/>
        </listOfProducts>
        <kineticLaw>
          <math xmlns="http://www.w3.org/1998/Math/MathML">
            <apply>
              <times/>
              <ci> mw1c763d18_7b18_458f_9683_1a90956d47a8 </ci>
              <apply>
                <minus/>
                <apply>
                  <times/>
                  <ci> mw2ecfcb93_fd1c_4d00_85f3_72b6af6c4c14 </ci>
                  <ci> mw97bd60ee_8383_4db2_9408_852aad33afcd </ci>
                </apply>
                <ci> mw83cbb11d_d1ab_4c5d_ab9b_31621cc6e61a </ci>
              </apply>
              <apply>
                <divide/>
                <ci> mwabb84d39_4d5e_43df_b89a_95c16ee105f4 </ci>
                <apply>
                  <plus/>
                  <ci> mw499fe725_055e_4b57_8ec0_792073e47471 </ci>
                  <ci> mwabb84d39_4d5e_43df_b89a_95c16ee105f4 </ci>
                </apply>
              </apply>
            </apply>
          </math>
        </kineticLaw>
      </reaction>
      <reaction id="mw0777ae6f_6b23_4972_9d58_3ab969851e5d" reversible="false" fast="false">
        <notes>
          <body xmlns="http://www.w3.org/1999/xhtml">Baseline MDSC Migration into the tumor compartment</body>
        </notes>
        <listOfProducts>
          <speciesReference species="mw83cbb11d_d1ab_4c5d_ab9b_31621cc6e61a" stoichiometry="1"/>
        </listOfProducts>
        <kineticLaw>
          <math xmlns="http://www.w3.org/1998/Math/MathML">
            <apply>
              <times/>
              <ci> mw7520abb5_5e88_4318_9002_236b1c23c5a4 </ci>
              <apply>
                <minus/>
                <apply>
                  <times/>
                  <ci> mw2ecfcb93_fd1c_4d00_85f3_72b6af6c4c14 </ci>
                  <ci> mw97bd60ee_8383_4db2_9408_852aad33afcd </ci>
                </apply>
                <ci> mw83cbb11d_d1ab_4c5d_ab9b_31621cc6e61a </ci>
              </apply>
            </apply>
          </math>
        </kineticLaw>
      </reaction>
      <reaction id="mw860ed03b_6d7f_4cdd_8cc3_545066d8fdfe" reversible="false" fast="false">
        <notes>
          <body xmlns="http://www.w3.org/1999/xhtml">MDSC death in the tumor compartment</body>
        </notes>
        <listOfReactants>
          <speciesReference species="mw83cbb11d_d1ab_4c5d_ab9b_31621cc6e61a" stoichiometry="1"/>
        </listOfReactants>
        <kineticLaw>
          <math xmlns="http://www.w3.org/1998/Math/MathML">
            <apply>
              <times/>
              <ci> mw59db0e06_6747_4f7e_89bc_c6a5cb4a59c0 </ci>
              <ci> mw83cbb11d_d1ab_4c5d_ab9b_31621cc6e61a </ci>
            </apply>
          </math>
        </kineticLaw>
      </reaction>
      <reaction id="mw0dba7ebb_dbff_43d8_93b9_ad1c6f44fa70" reversible="false" fast="false">
        <notes>
          <body xmlns="http://www.w3.org/1999/xhtml">CCL2 degradation</body>
        </notes>
        <listOfReactants>
          <speciesReference species="mwabb84d39_4d5e_43df_b89a_95c16ee105f4" stoichiometry="1"/>
        </listOfReactants>
        <kineticLaw>
          <math xmlns="http://www.w3.org/1998/Math/MathML">
            <apply>
              <times/>
              <ci> mw77c59a82_1821_48fa_b3d9_b175b1bb8a84 </ci>
              <ci> mwabb84d39_4d5e_43df_b89a_95c16ee105f4 </ci>
              <ci> mw97bd60ee_8383_4db2_9408_852aad33afcd </ci>
            </apply>
          </math>
        </kineticLaw>
      </reaction>
      <reaction id="mw70c89632_ac2f_4a6e_83c1_51c29fc2e7f4" reversible="false" fast="false">
        <notes>
          <body xmlns="http://www.w3.org/1999/xhtml">NO degradation</body>
        </notes>
        <listOfReactants>
          <speciesReference species="mwa8265122_d899_4576_a773_f4e09670d29c" stoichiometry="1"/>
        </listOfReactants>
        <kineticLaw>
          <math xmlns="http://www.w3.org/1998/Math/MathML">
            <apply>
              <times/>
              <ci> mw79c59ffb_f812_491f_af32_4cec33b7a4aa </ci>
              <ci> mwa8265122_d899_4576_a773_f4e09670d29c </ci>
              <ci> mw97bd60ee_8383_4db2_9408_852aad33afcd </ci>
            </apply>
          </math>
        </kineticLaw>
      </reaction>
      <reaction id="mwf3e3b7a0_6964_4957_8259_2fa41dbfd89a" reversible="false" fast="false">
        <notes>
          <body xmlns="http://www.w3.org/1999/xhtml">ArgI degradation</body>
        </notes>
        <listOfReactants>
          <speciesReference species="mwcca6c729_26bf_4d26_b929_1aa139452cc5" stoichiometry="1"/>
        </listOfReactants>
        <kineticLaw>
          <math xmlns="http://www.w3.org/1998/Math/MathML">
            <apply>
              <times/>
              <ci> mw91a23e45_f98f_411c_8e55_420464499b3a </ci>
              <ci> mwcca6c729_26bf_4d26_b929_1aa139452cc5 </ci>
              <ci> mw97bd60ee_8383_4db2_9408_852aad33afcd </ci>
            </apply>
          </math>
        </kineticLaw>
      </reaction>
      <reaction id="mwc3815bed_0840_41f9_a9bf_a9aa1fcc5ea9" reversible="false" fast="false">
        <notes>
          <body xmlns="http://www.w3.org/1999/xhtml">CCL2 secretion by MDSCs and cancer cells</body>
        </notes>
        <listOfProducts>
          <speciesReference species="mwabb84d39_4d5e_43df_b89a_95c16ee105f4" stoichiometry="1"/>
        </listOfProducts>
        <kineticLaw>
          <math xmlns="http://www.w3.org/1998/Math/MathML">
            <apply>
              <times/>
              <ci> mw38482bc8_1030_4e22_8d96_d5e1c98aab37 </ci>
              <ci> mwe7ebcac4_fadd_4936_8667_c34cf469fe3a </ci>
              <apply>
                <minus/>
                <cn type="integer"> 1 </cn>
                <apply>
                  <divide/>
                  <ci> mw407aec6d_b728_4aec_a53e_b75ab77d05f1 </ci>
                  <apply>
                    <plus/>
                    <ci> mw407aec6d_b728_4aec_a53e_b75ab77d05f1 </ci>
                    <ci> mw23257c95_bdbd_4464_8599_a174ca490f25 </ci>
                  </apply>
                </apply>
              </apply>
            </apply>
          </math>
        </kineticLaw>
      </reaction>
      <reaction id="mwb01d3a4c_3793_47b7_837b_f1480f66437c" reversible="false" fast="false">
        <notes>
          <body xmlns="http://www.w3.org/1999/xhtml">NO secretion from MDSC</body>
        </notes>
        <listOfProducts>
          <speciesReference species="mwa8265122_d899_4576_a773_f4e09670d29c" stoichiometry="1"/>
        </listOfProducts>
        <kineticLaw>
          <math xmlns="http://www.w3.org/1998/Math/MathML">
            <apply>
              <times/>
              <ci> mw768f4bd3_93b4_4c9a_a00f_61aa7d73a3f0 </ci>
              <ci> mw83cbb11d_d1ab_4c5d_ab9b_31621cc6e61a </ci>
              <apply>
                <minus/>
                <cn type="integer"> 1 </cn>
                <apply>
                  <divide/>
                  <ci> mw407aec6d_b728_4aec_a53e_b75ab77d05f1 </ci>
                  <apply>
                    <plus/>
                    <ci> mw407aec6d_b728_4aec_a53e_b75ab77d05f1 </ci>
                    <ci> mw6a119ae9_218d_4d8f_a16c_db3a6b36ab1f </ci>
                  </apply>
                </apply>
              </apply>
            </apply>
          </math>
        </kineticLaw>
      </reaction>
      <reaction id="mw006b2193_12ff_4582_9b66_2654e78af61a" reversible="false" fast="false">
        <notes>
          <body xmlns="http://www.w3.org/1999/xhtml">ArgI secretion from MDSC</body>
        </notes>
        <listOfProducts>
          <speciesReference species="mwcca6c729_26bf_4d26_b929_1aa139452cc5" stoichiometry="1"/>
        </listOfProducts>
        <kineticLaw>
          <math xmlns="http://www.w3.org/1998/Math/MathML">
            <apply>
              <times/>
              <ci> mwb074dca8_ed98_4725_8ddf_e8b63c9ef57b </ci>
              <ci> mw83cbb11d_d1ab_4c5d_ab9b_31621cc6e61a </ci>
              <apply>
                <minus/>
                <cn type="integer"> 1 </cn>
                <apply>
                  <divide/>
                  <ci> mw407aec6d_b728_4aec_a53e_b75ab77d05f1 </ci>
                  <apply>
                    <plus/>
                    <ci> mw407aec6d_b728_4aec_a53e_b75ab77d05f1 </ci>
                    <ci> mw92419197_a402_4a6a_8ab2_52c8b8227c41 </ci>
                  </apply>
                </apply>
              </apply>
            </apply>
          </math>
        </kineticLaw>
      </reaction>
      <reaction id="mwe89fec77_bd69_4e1a_90f4_72279544f9a6" reversible="false" fast="false">
        <notes>
          <body xmlns="http://www.w3.org/1999/xhtml">ArgI-induced Treg Expension</body>
        </notes>
        <listOfProducts>
          <speciesReference species="mwddfbf0aa_a5c3_4212_8a86_85208843c43f" stoichiometry="1"/>
        </listOfProducts>
        <kineticLaw>
          <math xmlns="http://www.w3.org/1998/Math/MathML">
            <apply>
              <times/>
              <apply>
                <divide/>
                <apply>
                  <times/>
                  <ci> mwb3c44fa0_a39d_4ac6_9ead_f3c42c74ab43 </ci>
                  <ci> mwddfbf0aa_a5c3_4212_8a86_85208843c43f </ci>
                  <apply>
                    <minus/>
                    <cn type="integer"> 1 </cn>
                    <apply>
                      <divide/>
                      <ci> mwddfbf0aa_a5c3_4212_8a86_85208843c43f </ci>
                      <apply>
                        <times/>
                        <ci> mw9bccc5cf_c721_46fa_8585_dbe934728213 </ci>
                        <ci> mw97bd60ee_8383_4db2_9408_852aad33afcd </ci>
                      </apply>
                    </apply>
                  </apply>
                  <ci> mwcca6c729_26bf_4d26_b929_1aa139452cc5 </ci>
                </apply>
                <apply>
                  <plus/>
                  <ci> mwfcf2c43c_060e_43c7_8b0b_44bd977df1c7 </ci>
                  <ci> mwcca6c729_26bf_4d26_b929_1aa139452cc5 </ci>
                </apply>
              </apply>
              <apply>
                <minus/>
                <cn type="integer"> 1 </cn>
                <apply>
                  <divide/>
                  <ci> mw407aec6d_b728_4aec_a53e_b75ab77d05f1 </ci>
                  <apply>
                    <plus/>
                    <ci> mw407aec6d_b728_4aec_a53e_b75ab77d05f1 </ci>
                    <ci> mw92419197_a402_4a6a_8ab2_52c8b8227c41 </ci>
                  </apply>
                </apply>
              </apply>
            </apply>
          </math>
        </kineticLaw>
      </reaction>
      <reaction id="mwb0904a30_43cc_457f_b6c9_67ff7cfcd19f" reversible="false" fast="false">
        <listOfReactants>
          <speciesReference species="mwd6e1b481_4751_4d04_ac02_5fb6a8c321ec" stoichiometry="1"/>
        </listOfReactants>
        <listOfProducts>
          <speciesReference species="mw4c0976aa_d375_4932_9573_ed585072c3dc" stoichiometry="1"/>
        </listOfProducts>
        <kineticLaw>
          <math xmlns="http://www.w3.org/1998/Math/MathML">
            <apply>
              <times/>
              <ci> mw0fdc8f2e_d35f_47f2_b152_945656feb63c </ci>
              <ci> mwd6e1b481_4751_4d04_ac02_5fb6a8c321ec </ci>
              <ci> mw324aaeb5_4cad_4b2e_ae0c_8951b343415d </ci>
            </apply>
          </math>
        </kineticLaw>
      </reaction>
      <reaction id="mwfa907c07_a5f3_46c3_9533_f05e8b9d1b50" reversible="false" fast="false">
        <notes>
          <body xmlns="http://www.w3.org/1999/xhtml">ENT Buccal absorption</body>
        </notes>
        <listOfReactants>
          <speciesReference species="mw115206c3_1b63_42f2_a4c3_0f04995e2a65" stoichiometry="1"/>
        </listOfReactants>
        <listOfProducts>
          <speciesReference species="mw0a530416_36c0_4c4c_99db_b0e03f18805b" stoichiometry="1"/>
        </listOfProducts>
        <kineticLaw>
          <math xmlns="http://www.w3.org/1998/Math/MathML">
            <apply>
              <times/>
              <ci> mw645820bf_d861_4b50_b748_41a071cf3be8 </ci>
              <ci> mw115206c3_1b63_42f2_a4c3_0f04995e2a65 </ci>
              <ci> mw324aaeb5_4cad_4b2e_ae0c_8951b343415d </ci>
            </apply>
          </math>
        </kineticLaw>
      </reaction>
      <reaction id="mwf7698191_55a8_4c94_bdff_6d9594938842" reversible="false" fast="false">
        <notes>
          <body xmlns="http://www.w3.org/1999/xhtml">ENT Gastro-intestinal absorption</body>
        </notes>
        <listOfReactants>
          <speciesReference species="mw4c0976aa_d375_4932_9573_ed585072c3dc" stoichiometry="1"/>
        </listOfReactants>
        <listOfProducts>
          <speciesReference species="mw0a530416_36c0_4c4c_99db_b0e03f18805b" stoichiometry="1"/>
        </listOfProducts>
        <kineticLaw>
          <math xmlns="http://www.w3.org/1998/Math/MathML">
            <apply>
              <times/>
              <ci> mw297d24d7_fd90_4655_9f0a_4715e7af219c </ci>
              <ci> mw4c0976aa_d375_4932_9573_ed585072c3dc </ci>
              <ci> mw324aaeb5_4cad_4b2e_ae0c_8951b343415d </ci>
            </apply>
          </math>
        </kineticLaw>
      </reaction>
      <reaction id="mw46b18ada_5756_45af_a2e0_212f0bebfced" reversible="false" fast="false">
        <notes>
          <body xmlns="http://www.w3.org/1999/xhtml">ENT Non-linear clearance from central compartment</body>
        </notes>
        <listOfReactants>
          <speciesReference species="mw0a530416_36c0_4c4c_99db_b0e03f18805b" stoichiometry="1"/>
        </listOfReactants>
        <kineticLaw>
          <math xmlns="http://www.w3.org/1998/Math/MathML">
            <apply>
              <times/>
              <apply>
                <divide/>
                <apply>
                  <times/>
                  <ci> mw6584e1a9_1a7c_4e50_8469_f9eef8351812 </ci>
                  <ci> mw0a530416_36c0_4c4c_99db_b0e03f18805b </ci>
                </apply>
                <apply>
                  <plus/>
                  <ci> mw0a530416_36c0_4c4c_99db_b0e03f18805b </ci>
                  <ci> mw261f364e_ef49_473b_ae7b_573069373b4d </ci>
                </apply>
              </apply>
              <ci> mw324aaeb5_4cad_4b2e_ae0c_8951b343415d </ci>
            </apply>
          </math>
        </kineticLaw>
      </reaction>
      <reaction id="mw907a52c5_ba6f_425c_a91b_9c570946d1dc" reversible="true" fast="false">
        <notes>
          <body xmlns="http://www.w3.org/1999/xhtml">ENT diffusive transport to peripheral compartment</body>
        </notes>
        <listOfReactants>
          <speciesReference species="mw0a530416_36c0_4c4c_99db_b0e03f18805b" stoichiometry="1"/>
        </listOfReactants>
        <listOfProducts>
          <speciesReference species="mwdab736c4_6bbd_4ddb_9748_6fbc4abc0c23" stoichiometry="1"/>
        </listOfProducts>
        <kineticLaw>
          <math xmlns="http://www.w3.org/1998/Math/MathML">
            <apply>
              <times/>
              <ci> mw5600406b_3913_4120_82bc_3f6b9faf450d </ci>
              <apply>
                <minus/>
                <apply>
                  <divide/>
                  <ci> mw0a530416_36c0_4c4c_99db_b0e03f18805b </ci>
                  <ci> mw6a630837_928f_4afc_be3c_badd75662da9 </ci>
                </apply>
                <apply>
                  <divide/>
                  <ci> mwdab736c4_6bbd_4ddb_9748_6fbc4abc0c23 </ci>
                  <ci> mw9895ba75_2182_4158_9dea_94c6f63f613d </ci>
                </apply>
              </apply>
            </apply>
          </math>
        </kineticLaw>
      </reaction>
      <reaction id="mw59c94cc2_4292_4044_819b_9f1acbbc7cef" reversible="true" fast="false">
        <notes>
          <body xmlns="http://www.w3.org/1999/xhtml">ENT diffusive transport to tumor compartment</body>
        </notes>
        <listOfReactants>
          <speciesReference species="mw0a530416_36c0_4c4c_99db_b0e03f18805b" stoichiometry="1"/>
        </listOfReactants>
        <listOfProducts>
          <speciesReference species="mw407aec6d_b728_4aec_a53e_b75ab77d05f1" stoichiometry="1"/>
        </listOfProducts>
        <kineticLaw>
          <math xmlns="http://www.w3.org/1998/Math/MathML">
            <apply>
              <times/>
              <ci> mw3ccc3fde_844f_4e71_9c1d_572eaad92b85 </ci>
              <apply>
                <minus/>
                <apply>
                  <divide/>
                  <ci> mw0a530416_36c0_4c4c_99db_b0e03f18805b </ci>
                  <ci> mw6a630837_928f_4afc_be3c_badd75662da9 </ci>
                </apply>
                <apply>
                  <divide/>
                  <ci> mw407aec6d_b728_4aec_a53e_b75ab77d05f1 </ci>
                  <ci> mw02abe3a0_713f_487e_9a0c_fee463c4ec0c </ci>
                </apply>
              </apply>
            </apply>
          </math>
        </kineticLaw>
      </reaction>
      <reaction id="mwbffbb5f3_fe87_4fa4_8cfb_1541def0bc80" reversible="true" fast="false">
        <notes>
          <body xmlns="http://www.w3.org/1999/xhtml">ENT diffusive transport to lymph node compartment</body>
        </notes>
        <listOfReactants>
          <speciesReference species="mw0a530416_36c0_4c4c_99db_b0e03f18805b" stoichiometry="1"/>
        </listOfReactants>
        <listOfProducts>
          <speciesReference species="mwa4006c5c_a807_4568_a3e6_d57e4a63d7fb" stoichiometry="1"/>
        </listOfProducts>
        <kineticLaw>
          <math xmlns="http://www.w3.org/1998/Math/MathML">
            <apply>
              <times/>
              <ci> mw5e741e02_4403_4d5b_be38_ad84476ad587 </ci>
              <apply>
                <minus/>
                <apply>
                  <divide/>
                  <ci> mw0a530416_36c0_4c4c_99db_b0e03f18805b </ci>
                  <ci> mw6a630837_928f_4afc_be3c_badd75662da9 </ci>
                </apply>
                <apply>
                  <divide/>
                  <ci> mwa4006c5c_a807_4568_a3e6_d57e4a63d7fb </ci>
                  <ci> mw330df805_5783_43c0_9ad1_133b1655014d </ci>
                </apply>
              </apply>
            </apply>
          </math>
        </kineticLaw>
      </reaction>
      <reaction id="mw3c7aae2b_ec26_471d_9978_e42a99f356c2" reversible="false" fast="false">
        <notes>
          <body xmlns="http://www.w3.org/1999/xhtml">ENT convective transport from tumor to lymph node</body>
        </notes>
        <listOfReactants>
          <speciesReference species="mw407aec6d_b728_4aec_a53e_b75ab77d05f1" stoichiometry="1"/>
        </listOfReactants>
        <listOfProducts>
          <speciesReference species="mwa4006c5c_a807_4568_a3e6_d57e4a63d7fb" stoichiometry="1"/>
        </listOfProducts>
        <kineticLaw>
          <math xmlns="http://www.w3.org/1998/Math/MathML">
            <apply>
              <times/>
              <apply>
                <divide/>
                <apply>
                  <times/>
                  <ci> mw0ffd106e_a126_4b2c_9854_33c61ca94d48 </ci>
                  <ci> mw407aec6d_b728_4aec_a53e_b75ab77d05f1 </ci>
                </apply>
                <ci> mw02abe3a0_713f_487e_9a0c_fee463c4ec0c </ci>
              </apply>
              <ci> mw97bd60ee_8383_4db2_9408_852aad33afcd </ci>
            </apply>
          </math>
        </kineticLaw>
      </reaction>
      <reaction id="mwbee7485d_7cb9_462c_8c52_b2b1bebbed76" reversible="false" fast="false">
        <notes>
          <body xmlns="http://www.w3.org/1999/xhtml">ENT convective transport from lymph node to central</body>
        </notes>
        <listOfReactants>
          <speciesReference species="mwa4006c5c_a807_4568_a3e6_d57e4a63d7fb" stoichiometry="1"/>
        </listOfReactants>
        <listOfProducts>
          <speciesReference species="mw0a530416_36c0_4c4c_99db_b0e03f18805b" stoichiometry="1"/>
        </listOfProducts>
        <kineticLaw>
          <math xmlns="http://www.w3.org/1998/Math/MathML">
            <apply>
              <times/>
              <apply>
                <divide/>
                <apply>
                  <times/>
                  <ci> mw0ffd106e_a126_4b2c_9854_33c61ca94d48 </ci>
                  <ci> mwa4006c5c_a807_4568_a3e6_d57e4a63d7fb </ci>
                </apply>
                <ci> mw330df805_5783_43c0_9ad1_133b1655014d </ci>
              </apply>
              <ci> mwf7ed76cd_3f43_4158_88cb_5e0047c1285b </ci>
            </apply>
          </math>
        </kineticLaw>
      </reaction>
      <reaction id="mwf20b02c7_058f_45ab_9dc1_a6424d417f94" reversible="false" fast="false">
        <notes>
          <body xmlns="http://www.w3.org/1999/xhtml">Drug clearance from central compartment</body>
        </notes>
        <listOfReactants>
          <speciesReference species="mw0a530416_36c0_4c4c_99db_b0e03f18805b" stoichiometry="1"/>
        </listOfReactants>
        <kineticLaw>
          <math xmlns="http://www.w3.org/1998/Math/MathML">
            <apply>
              <times/>
              <ci> mw7d1c006e_bdc2_4e67_829a_d9d7ba4e3744 </ci>
              <ci> mw0a530416_36c0_4c4c_99db_b0e03f18805b </ci>
              <ci> mw324aaeb5_4cad_4b2e_ae0c_8951b343415d </ci>
            </apply>
          </math>
        </kineticLaw>
      </reaction>
    </listOfReactions>
    <listOfEvents>
      <event id="mw9f204dad_cff3_407e_9537_d80eb9a55663">
        <trigger>
          <math xmlns="http://www.w3.org/1998/Math/MathML">
            <apply>
              <lt/>
              <ci> mwe7ebcac4_fadd_4936_8667_c34cf469fe3a </ci>
              <apply>
                <times/>
                <cn> 0.9 </cn>
                <ci> mw3219f4aa_c919_4aeb_a521_4e4e45145abb </ci>
              </apply>
            </apply>
          </math>
        </trigger>
        <listOfEventAssignments>
          <eventAssignment variable="mwe7ebcac4_fadd_4936_8667_c34cf469fe3a">
            <math xmlns="http://www.w3.org/1998/Math/MathML">
              <apply>
                <times/>
                <cn type="integer"> 0 </cn>
                <ci> mw3219f4aa_c919_4aeb_a521_4e4e45145abb </ci>
              </apply>
            </math>
          </eventAssignment>
        </listOfEventAssignments>
      </event>
    </listOfEvents>
  </model>
</sbml>
